# Supplementary material for: (E)-4-{2-[(4-Chloro­phen­yl)imino­meth­yl]phen­oxy}phthalonitrile
Source: Acta Crystallogr Sect E Struct Rep Online. 2009 Apr 10;65(Pt 5):o1032. doi: 10.1107/S1600536809011933 (PMC2977715; doi:10.1107/S1600536809011933)
Supplement: Supplementary file 1 [file e-65-o1032-sup1.cif]

##############################################################################
###                                                                        ###
###        Electronic paper (Acta Crystallographica Section E)             ###
###                                                                        ###
##############################################################################
#                                                                            #
# This CIF contains the data in a paper accepted for publication in Acta     #
# Crystallographica Section E. It conforms to the requirements of Notes      #
# for Authors for Section E, and has been peer reviewed under the auspices   #
# of the IUCr Commission on Journals.                                        #
#                                                                            #
# Full details of the Crystallographic Information File format               #
# are given in the paper "The Crystallographic Information File (CIF):       #
# a New Standard Archive File for Crystallography" by S. R. Hall, F. H.      #
# Allen and I. D. Brown [Acta Cryst. (1991), A47, 655-685].                  #
#                                                                            #
# The current version of the core CIF dictionary is obtainable from          #
# ftp://ftp.iucr.org/pub/cif_core.dic. The current version number is 2.4.    #
#                                                                            #
# Software is freely available for graphical display of the structure(s) in  #
# this CIF.  For information consult the CIF home page http://www.iucr.org/  #
# cif/home.html                                                              #
#                                                                            #
# This file may be used for bona fide research purposes within the           #
# scientific community so long as proper attribution is given to the journal # 
# article from which it was obtained.                                        #
#                                                                            #
##############################################################################
                                             
data_I
_audit_creation_method     SHELXL-97
_chemical_name_systematic
;
(<i>E</i>)-4-{2-[(4-Chlorophenyl)iminomethyl]phenoxy}phthalonitrile
;
_chemical_name_common     ?
_chemical_formula_moiety     'C21 H12 Cl N3 O'
_chemical_formula_sum     'C21 H12 Cl N3 O'
_chemical_formula_iupac     'C21 H12 Cl N3 O'
_chemical_formula_weight     357.79
_chemical_melting_point     ?
_symmetry_cell_setting     Triclinic
_symmetry_space_group_name_H-M     'P -1'
_symmetry_space_group_name_Hall     '-P 1'
loop_
    _symmetry_equiv_pos_as_xyz
    'x, y, z'
    '-x, -y, -z'
_cell_length_a     8.8342(9)
_cell_length_b     10.2301(8)
_cell_length_c     11.2401(9)
_cell_angle_alpha     76.473(6)
_cell_angle_beta     84.912(7)
_cell_angle_gamma     64.419(6)
_cell_volume     890.74(13)
_cell_formula_units_Z     2
_cell_measurement_reflns_used     6275
_cell_measurement_theta_min     1.86
_cell_measurement_theta_max     28.06
_cell_measurement_temperature     296(2)
_exptl_crystal_description     'block'
_exptl_crystal_colour     'colorless'
_exptl_crystal_size_max     0.780
_exptl_crystal_size_mid     0.660
_exptl_crystal_size_min     0.510
_exptl_crystal_density_diffrn     1.334
_exptl_crystal_density_meas     ?
_exptl_crystal_density_method     'not measured'
_exptl_crystal_F_000     368
_exptl_absorpt_coefficient_mu     0.229
_exptl_absorpt_correction_type     integration
_exptl_absorpt_process_details     '(X-RED32; Stoe & Cie, 2002)'
_exptl_absorpt_correction_T_min     0.8695
_exptl_absorpt_correction_T_max     0.9037
_exptl_special_details
;
;
_diffrn_ambient_temperature     296(2)
_diffrn_radiation_type     MoK\a
_diffrn_radiation_wavelength     0.71073
_diffrn_radiation_source     'fine-focus sealed tube'
_diffrn_radiation_monochromator     graphite
_diffrn_measurement_device_type     'Stoe IPDS-II'
_diffrn_measurement_method     \w
_diffrn_detector_area_resol_mean     6.67
_diffrn_reflns_number     8944
_diffrn_reflns_av_R_equivalents     0.0442
_diffrn_reflns_av_sigmaI/netI     0.0391
_diffrn_reflns_theta_min     1.86
_diffrn_reflns_theta_max     25.99
_diffrn_reflns_theta_full     25.99
_diffrn_measured_fraction_theta_max     1.000
_diffrn_measured_fraction_theta_full     1.000
_diffrn_reflns_limit_h_min     -10
_diffrn_reflns_limit_h_max     10
_diffrn_reflns_limit_k_min     -12
_diffrn_reflns_limit_k_max     12
_diffrn_reflns_limit_l_min     -13
_diffrn_reflns_limit_l_max     13
_diffrn_standards_number     0
_diffrn_standards_interval_count     0
_diffrn_standards_interval_time     ?
_diffrn_standards_decay_%     0
_refine_special_details
;
Refinement of <i>F</i>^2^ against ALL reflections. The weighted <i>R</i>-factor
<i>wR</i> and goodness of fit <i>S</i> are based on <i>F</i>^2^, conventional
<i>R</i>-factors <i>R</i> are based on <i>F</i>, with <i>F</i> set to zero for
negative <i>F</i>^2^. The threshold expression of <i>F</i>^2^ >
\s(<i>F</i>^2^) is used only for calculating <i>R</i>-factors(gt) <i>etc</i>.
and is not relevant to the choice of reflections for refinement.
<i>R</i>-factors based on <i>F</i>^2^ are statistically about twice as large
as those based on <i>F</i>, and <i>R</i>- factors based on ALL data will be
even larger.
;
_reflns_number_total     3503
_reflns_number_gt     2825
_reflns_threshold_expression     I>2\s(I)
_refine_ls_structure_factor_coef     Fsqd
_refine_ls_matrix_type     full
_refine_ls_R_factor_all     0.0559
_refine_ls_R_factor_gt     0.0452
_refine_ls_wR_factor_gt     0.1230
_refine_ls_wR_factor_ref     0.1297
_refine_ls_goodness_of_fit_ref     1.038
_refine_ls_restrained_S_all     1.038
_refine_ls_number_reflns     3503
_refine_ls_number_parameters     239
_refine_ls_number_restraints     0
_refine_ls_hydrogen_treatment     mixed
_refine_ls_weighting_scheme     calc
_refine_ls_weighting_details
              'w=1/[\s^2^(Fo^2^)+(0.0664P)^2^+0.1064P] where P=(Fo^2^+2Fc^2^)/3'
_atom_sites_solution_hydrogens     geom
_atom_sites_solution_primary     direct
_atom_sites_solution_secondary     difmap
_refine_ls_shift/su_max     0.000
_refine_ls_shift/su_mean     0.000
_refine_diff_density_max     0.168
_refine_diff_density_min     -0.403
_refine_ls_extinction_method     none
_refine_ls_extinction_coef     ?
loop_
    _atom_type_symbol
    _atom_type_description
    _atom_type_scat_dispersion_real
    _atom_type_scat_dispersion_imag
    _atom_type_scat_source
    'C' 'C' 0.0033 0.0016
                         'International Tables Vol C Tables 4.2.6.8 and 6.1.1.4'
    'H' 'H' 0.0000 0.0000
                         'International Tables Vol C Tables 4.2.6.8 and 6.1.1.4'
    'N' 'N' 0.0061 0.0033
                         'International Tables Vol C Tables 4.2.6.8 and 6.1.1.4'
    'O' 'O' 0.0106 0.0060
                         'International Tables Vol C Tables 4.2.6.8 and 6.1.1.4'
    'Cl' 'Cl' 0.1484 0.1585
                         'International Tables Vol C Tables 4.2.6.8 and 6.1.1.4'
_computing_data_collection     'X-AREA (Stoe & Cie, 2002)'
_computing_cell_refinement     'X-AREA (Stoe & Cie, 2002)'
_computing_data_reduction     'X-RED32 (Stoe & Cie, 2002)'
_computing_structure_solution     'SHELXS97 (Sheldrick, 2008)'
_computing_structure_refinement     'SHELXL97 (Sheldrick, 2008)'
_computing_molecular_graphics
                  'ORTEP-3 for Windows (Farrugia, 1997) and PLATON (Spek, 2009)'
_computing_publication_material     'WinGX (Farrugia, 1999)'
loop_
    _atom_site_type_symbol
    _atom_site_label
    _atom_site_fract_x
    _atom_site_fract_y
    _atom_site_fract_z
    _atom_site_U_iso_or_equiv
    _atom_site_adp_type
    _atom_site_calc_flag
    _atom_site_refinement_flags
    _atom_site_occupancy
    _atom_site_disorder_assembly
    _atom_site_disorder_group
    C C1 0.51280(17) 0.26143(17) 0.40778(14) 0.0464(3) Uani d . 1 . .
    C C2 0.66702(18) 0.26554(19) 0.40930(14) 0.0505(4) Uani d . 1 . .
    H H2 0.7379 0.2495 0.3427 0.061 Uiso calc R 1 . .
    C C3 0.71421(18) 0.29367(18) 0.51070(13) 0.0475(4) Uani d . 1 . .
    C C4 0.6080(2) 0.31856(18) 0.61105(14) 0.0497(4) Uani d . 1 . .
    C C5 0.4538(2) 0.3153(2) 0.60666(16) 0.0602(4) Uani d . 1 . .
    H H5 0.3817 0.3324 0.6725 0.072 Uiso calc R 1 . .
    C C6 0.4063(2) 0.2869(2) 0.50597(16) 0.0560(4) Uani d . 1 . .
    H H6 0.3024 0.2847 0.5039 0.067 Uiso calc R 1 . .
    C C7 0.8749(2) 0.2967(2) 0.51519(16) 0.0661(5) Uani d . 1 . .
    C C8 0.6607(3) 0.3483(2) 0.71432(17) 0.0696(5) Uani d . 1 . .
    C C9 0.55995(19) 0.14409(18) 0.23769(15) 0.0497(4) Uani d . 1 . .
    C C10 0.6889(2) 0.0109(2) 0.28960(17) 0.0606(4) Uani d . 1 . .
    H H10 0.7120 -0.0135 0.3731 0.073 Uiso calc R 1 . .
    C C11 0.7829(2) -0.0855(2) 0.21644(19) 0.0678(5) Uani d . 1 . .
    H H11 0.8710 -0.1751 0.2505 0.081 Uiso calc R 1 . .
    C C12 0.7476(2) -0.0504(2) 0.09301(19) 0.0678(5) Uani d . 1 . .
    H H12 0.8110 -0.1166 0.0442 0.081 Uiso calc R 1 . .
    C C13 0.6185(2) 0.0823(2) 0.04203(16) 0.0583(4) Uani d . 1 . .
    H H13 0.5952 0.1051 -0.0413 0.070 Uiso calc R 1 . .
    C C14 0.52227(18) 0.18339(18) 0.11312(15) 0.0490(4) Uani d . 1 . .
    C C15 0.38617(18) 0.32668(19) 0.05899(15) 0.0486(4) Uani d . 1 . .
    C C16 0.20883(18) 0.49755(18) -0.09784(13) 0.0474(4) Uani d . 1 . .
    C C17 0.0858(2) 0.5086(2) -0.17321(15) 0.0550(4) Uani d . 1 . .
    H H17 0.0871 0.4229 -0.1892 0.066 Uiso calc R 1 . .
    C C18 -0.0379(2) 0.6449(2) -0.22445(15) 0.0590(4) Uani d . 1 . .
    H H18 -0.1210 0.6519 -0.2742 0.071 Uiso calc R 1 . .
    C C19 -0.0371(2) 0.7704(2) -0.20116(16) 0.0576(4) Uani d . 1 . .
    C C20 0.0837(2) 0.7630(2) -0.12803(16) 0.0584(4) Uani d . 1 . .
    H H20 0.0827 0.8492 -0.1134 0.070 Uiso calc R 1 . .
    C C21 0.2069(2) 0.62566(19) -0.07630(14) 0.0529(4) Uani d . 1 . .
    H H21 0.2895 0.6194 -0.0265 0.063 Uiso calc R 1 . .
    N N1 1.0006(2) 0.2993(3) 0.52178(18) 0.1025(8) Uani d . 1 . .
    N N2 0.7057(3) 0.3728(3) 0.79419(19) 0.1125(8) Uani d . 1 . .
    N N3 0.33454(16) 0.35400(16) -0.04982(12) 0.0533(3) Uani d . 1 . .
    O O1 0.45285(13) 0.24132(14) 0.30878(11) 0.0594(3) Uani d . 1 . .
    Cl Cl1 -0.19019(7) 0.94362(6) -0.26930(6) 0.0948(2) Uani d . 1 . .
    H H15 0.346(2) 0.3985(19) 0.1112(15) 0.048(4) Uiso d . 1 . .
loop_
    _atom_site_aniso_label
    _atom_site_aniso_U_11
    _atom_site_aniso_U_22
    _atom_site_aniso_U_33
    _atom_site_aniso_U_12
    _atom_site_aniso_U_13
    _atom_site_aniso_U_23
    C1 0.0430(7) 0.0486(8) 0.0424(8) -0.0151(6) -0.0058(6) -0.0067(6)
    C2 0.0435(7) 0.0656(10) 0.0384(8) -0.0198(7) -0.0002(6) -0.0099(7)
    C3 0.0451(7) 0.0522(9) 0.0407(8) -0.0187(6) -0.0062(6) -0.0033(6)
    C4 0.0576(8) 0.0479(8) 0.0400(8) -0.0190(7) -0.0022(6) -0.0088(6)
    C5 0.0592(9) 0.0692(11) 0.0505(10) -0.0254(8) 0.0144(7) -0.0188(8)
    C6 0.0461(8) 0.0651(10) 0.0565(10) -0.0247(7) 0.0036(7) -0.0116(8)
    C7 0.0583(10) 0.0966(15) 0.0460(9) -0.0378(10) -0.0084(7) -0.0072(9)
    C8 0.0874(13) 0.0719(12) 0.0501(10) -0.0316(10) 0.0007(9) -0.0187(9)
    C9 0.0487(8) 0.0539(9) 0.0496(9) -0.0237(7) -0.0056(6) -0.0109(7)
    C10 0.0683(10) 0.0553(10) 0.0557(10) -0.0246(8) -0.0160(8) -0.0046(8)
    C11 0.0736(11) 0.0454(9) 0.0765(13) -0.0160(8) -0.0191(9) -0.0097(9)
    C12 0.0722(11) 0.0550(10) 0.0739(12) -0.0190(9) -0.0057(9) -0.0229(9)
    C13 0.0639(10) 0.0570(10) 0.0555(10) -0.0246(8) -0.0062(7) -0.0143(8)
    C14 0.0488(8) 0.0511(8) 0.0500(9) -0.0244(7) -0.0059(6) -0.0077(7)
    C15 0.0470(7) 0.0531(9) 0.0474(8) -0.0224(7) -0.0034(6) -0.0102(7)
    C16 0.0469(7) 0.0539(9) 0.0399(8) -0.0203(7) 0.0010(6) -0.0099(6)
    C17 0.0555(9) 0.0580(10) 0.0520(9) -0.0216(7) -0.0064(7) -0.0152(7)
    C18 0.0483(8) 0.0714(11) 0.0515(9) -0.0208(8) -0.0065(7) -0.0094(8)
    C19 0.0483(8) 0.0565(10) 0.0532(10) -0.0138(7) 0.0053(7) -0.0035(7)
    C20 0.0651(10) 0.0535(10) 0.0574(10) -0.0268(8) 0.0075(8) -0.0131(8)
    C21 0.0557(8) 0.0621(10) 0.0438(8) -0.0277(7) -0.0014(6) -0.0109(7)
    N1 0.0731(11) 0.175(2) 0.0727(12) -0.0723(14) -0.0127(9) -0.0072(13)
    N2 0.160(2) 0.130(2) 0.0671(13) -0.0674(17) -0.0122(13) -0.0413(13)
    N3 0.0529(7) 0.0549(8) 0.0489(7) -0.0187(6) -0.0087(6) -0.0104(6)
    O1 0.0454(6) 0.0776(8) 0.0522(6) -0.0184(5) -0.0088(5) -0.0207(6)
    Cl1 0.0776(4) 0.0632(3) 0.1105(5) -0.0075(3) -0.0174(3) 0.0041(3)
_geom_special_details
;
All e.s.d.'s (except the e.s.d. in the dihedral angle between two l.s. planes)
are estimated using the full covariance matrix. The cell e.s.d.'s are taken
into account individually in the estimation of e.s.d.'s in distances, angles
and torsion angles; correlations between e.s.d.'s in cell parameters are only
used when they are defined by crystal symmetry. An approximate (isotropic)
treatment of cell e.s.d.'s is used for estimating e.s.d.'s involving l.s.
planes.
;
loop_
    _geom_bond_atom_site_label_1
    _geom_bond_atom_site_label_2
    _geom_bond_site_symmetry_2
    _geom_bond_distance
    _geom_bond_publ_flag
    C1 O1 . 1.3663(19) ?
    C1 C6 . 1.382(2) ?
    C1 C2 . 1.383(2) ?
    C2 C3 . 1.377(2) ?
    C2 H2 . 0.9300 ?
    C3 C4 . 1.399(2) ?
    C3 C7 . 1.439(2) ?
    C4 C5 . 1.383(2) ?
    C4 C8 . 1.428(2) ?
    C5 C6 . 1.373(2) ?
    C5 H5 . 0.9300 ?
    C6 H6 . 0.9300 ?
    C7 N1 . 1.132(2) ?
    C8 N2 . 1.132(3) ?
    C9 C10 . 1.379(2) ?
    C9 C14 . 1.392(2) ?
    C9 O1 . 1.3958(19) ?
    C10 C11 . 1.375(3) ?
    C10 H10 . 0.9300 ?
    C11 C12 . 1.378(3) ?
    C11 H11 . 0.9300 ?
    C12 C13 . 1.374(2) ?
    C12 H12 . 0.9300 ?
    C13 C14 . 1.392(2) ?
    C13 H13 . 0.9300 ?
    C14 C15 . 1.468(2) ?
    C15 N3 . 1.269(2) ?
    C15 H15 . 0.975(17) ?
    C16 C21 . 1.380(2) ?
    C16 C17 . 1.387(2) ?
    C16 N3 . 1.417(2) ?
    C17 C18 . 1.375(2) ?
    C17 H17 . 0.9300 ?
    C18 C19 . 1.373(3) ?
    C18 H18 . 0.9300 ?
    C19 C20 . 1.370(3) ?
    C19 Cl1 . 1.7420(17) ?
    C20 C21 . 1.381(2) ?
    C20 H20 . 0.9300 ?
    C21 H21 . 0.9300 ?
loop_
    _geom_angle_atom_site_label_1
    _geom_angle_atom_site_label_2
    _geom_angle_atom_site_label_3
    _geom_angle_site_symmetry_1
    _geom_angle_site_symmetry_3
    _geom_angle
    _geom_angle_publ_flag
    O1 C1 C6 . . 116.38(14) ?
    O1 C1 C2 . . 122.92(14) ?
    C6 C1 C2 . . 120.58(15) ?
    C3 C2 C1 . . 119.13(14) ?
    C3 C2 H2 . . 120.4 ?
    C1 C2 H2 . . 120.4 ?
    C2 C3 C4 . . 120.84(14) ?
    C2 C3 C7 . . 120.21(14) ?
    C4 C3 C7 . . 118.95(15) ?
    C5 C4 C3 . . 118.85(15) ?
    C5 C4 C8 . . 121.86(15) ?
    C3 C4 C8 . . 119.28(15) ?
    C6 C5 C4 . . 120.58(14) ?
    C6 C5 H5 . . 119.7 ?
    C4 C5 H5 . . 119.7 ?
    C5 C6 C1 . . 120.02(15) ?
    C5 C6 H6 . . 120.0 ?
    C1 C6 H6 . . 120.0 ?
    N1 C7 C3 . . 178.2(2) ?
    N2 C8 C4 . . 178.1(2) ?
    C10 C9 C14 . . 121.69(15) ?
    C10 C9 O1 . . 121.60(15) ?
    C14 C9 O1 . . 116.54(13) ?
    C11 C10 C9 . . 119.18(16) ?
    C11 C10 H10 . . 120.4 ?
    C9 C10 H10 . . 120.4 ?
    C10 C11 C12 . . 120.48(17) ?
    C10 C11 H11 . . 119.8 ?
    C12 C11 H11 . . 119.8 ?
    C13 C12 C11 . . 119.99(17) ?
    C13 C12 H12 . . 120.0 ?
    C11 C12 H12 . . 120.0 ?
    C12 C13 C14 . . 121.04(17) ?
    C12 C13 H13 . . 119.5 ?
    C14 C13 H13 . . 119.5 ?
    C9 C14 C13 . . 117.61(14) ?
    C9 C14 C15 . . 120.99(15) ?
    C13 C14 C15 . . 121.40(15) ?
    N3 C15 C14 . . 121.16(15) ?
    N3 C15 H15 . . 124.2(10) ?
    C14 C15 H15 . . 114.5(10) ?
    C21 C16 C17 . . 119.08(15) ?
    C21 C16 N3 . . 123.10(14) ?
    C17 C16 N3 . . 117.79(15) ?
    C18 C17 C16 . . 120.62(17) ?
    C18 C17 H17 . . 119.7 ?
    C16 C17 H17 . . 119.7 ?
    C19 C18 C17 . . 119.06(16) ?
    C19 C18 H18 . . 120.5 ?
    C17 C18 H18 . . 120.5 ?
    C20 C19 C18 . . 121.59(16) ?
    C20 C19 Cl1 . . 119.19(15) ?
    C18 C19 Cl1 . . 119.20(14) ?
    C19 C20 C21 . . 119.01(17) ?
    C19 C20 H20 . . 120.5 ?
    C21 C20 H20 . . 120.5 ?
    C16 C21 C20 . . 120.64(15) ?
    C16 C21 H21 . . 119.7 ?
    C20 C21 H21 . . 119.7 ?
    C15 N3 C16 . . 117.86(14) ?
    C1 O1 C9 . . 120.84(11) ?
loop_
    _geom_torsion_atom_site_label_1
    _geom_torsion_atom_site_label_2
    _geom_torsion_atom_site_label_3
    _geom_torsion_atom_site_label_4
    _geom_torsion_site_symmetry_1
    _geom_torsion_site_symmetry_2
    _geom_torsion_site_symmetry_3
    _geom_torsion_site_symmetry_4
    _geom_torsion
    _geom_torsion_publ_flag
    O1 C1 C2 C3 . . . . 176.80(14) ?
    C6 C1 C2 C3 . . . . 0.7(2) ?
    C1 C2 C3 C4 . . . . -0.3(2) ?
    C1 C2 C3 C7 . . . . 179.22(16) ?
    C2 C3 C4 C5 . . . . -0.3(2) ?
    C7 C3 C4 C5 . . . . -179.85(16) ?
    C2 C3 C4 C8 . . . . -179.60(16) ?
    C7 C3 C4 C8 . . . . 0.9(3) ?
    C3 C4 C5 C6 . . . . 0.5(3) ?
    C8 C4 C5 C6 . . . . 179.76(17) ?
    C4 C5 C6 C1 . . . . -0.1(3) ?
    O1 C1 C6 C5 . . . . -176.87(15) ?
    C2 C1 C6 C5 . . . . -0.6(3) ?
    C14 C9 C10 C11 . . . . 0.1(3) ?
    O1 C9 C10 C11 . . . . 175.30(17) ?
    C9 C10 C11 C12 . . . . -0.8(3) ?
    C10 C11 C12 C13 . . . . 0.6(3) ?
    C11 C12 C13 C14 . . . . 0.3(3) ?
    C10 C9 C14 C13 . . . . 0.7(3) ?
    O1 C9 C14 C13 . . . . -174.69(14) ?
    C10 C9 C14 C15 . . . . -179.06(15) ?
    O1 C9 C14 C15 . . . . 5.6(2) ?
    C12 C13 C14 C9 . . . . -0.9(3) ?
    C12 C13 C14 C15 . . . . 178.86(17) ?
    C9 C14 C15 N3 . . . . -169.24(16) ?
    C13 C14 C15 N3 . . . . 11.0(2) ?
    C21 C16 C17 C18 . . . . -1.0(2) ?
    N3 C16 C17 C18 . . . . -178.84(15) ?
    C16 C17 C18 C19 . . . . 0.8(3) ?
    C17 C18 C19 C20 . . . . -0.2(3) ?
    C17 C18 C19 Cl1 . . . . 178.23(13) ?
    C18 C19 C20 C21 . . . . -0.2(3) ?
    Cl1 C19 C20 C21 . . . . -178.63(12) ?
    C17 C16 C21 C20 . . . . 0.6(2) ?
    N3 C16 C21 C20 . . . . 178.31(14) ?
    C19 C20 C21 C16 . . . . 0.0(2) ?
    C14 C15 N3 C16 . . . . -176.75(14) ?
    C21 C16 N3 C15 . . . . 39.8(2) ?
    C17 C16 N3 C15 . . . . -142.39(16) ?
    C6 C1 O1 C9 . . . . -145.81(16) ?
    C2 C1 O1 C9 . . . . 38.0(2) ?
    C10 C9 O1 C1 . . . . 38.3(2) ?
    C14 C9 O1 C1 . . . . -146.30(15) ?
loop_
    _geom_hbond_atom_site_label_D
    _geom_hbond_atom_site_label_H
    _geom_hbond_atom_site_label_A
    _geom_hbond_site_symmetry_A
    _geom_hbond_distance_DH
    _geom_hbond_distance_HA
    _geom_hbond_distance_DA
    _geom_hbond_angle_DHA
    _geom_hbond_publ_flag
    C6 H6 N1 1_455 0.93 2.60 3.521(3) 172 yes
    C2 H2 Cg3 2_665 0.93 2.89 3.7044(18) 148 yes
data_global
_journal_date_recd_electronic     2009-03-17
_journal_date_accepted     2009-03-31
_journal_name_full     'Acta Crystallographica, Section E'
_journal_year     2009
_journal_volume     65
_journal_issue      5
_journal_page_first     o1032
_journal_page_last     o1032
_journal_paper_category     QO
_journal_coeditor_code     SI2163
_publ_contact_author
;
        G\"okhan Alpaslan
        Department of Physics
        Faculty of Arts & Science
        Ondokuz May\?is University
        TR-55139
        Kurupelit-Samsun
        Turkey
;
_publ_contact_author_email     gokhana@omu.edu.tr
_publ_section_title
;
(<i>E</i>)-4-{2-[(4-Chlorophenyl)iminomethyl]phenoxy}phthalonitrile
;
loop_
    _publ_author_name
    _publ_author_address
    'T\"ufek\,ci, Marife'
;   Department of Physics
    Faculty of Arts & Science
    Ondokuz May\?is University
    TR-55139 Kurupelit-Samsun
    Turkey
;
    'Alpaslan, G\"okhan'
;   Department of Physics
    Faculty of Arts & Science
    Ondokuz May\?is University
    TR-55139 Kurupelit-Samsun
    Turkey
;
    'Er\,sahin, Ferda'
;    Department of Chemistry
     Faculty of Arts & Science
     Ondokuz May\?is University
     55139 Samsun
     Turkey
;
    'A\<gar, Erbil'
;    Department of Chemistry
     Faculty of Arts & Science
     Ondokuz May\?is University
     55139 Samsun
     Turkey
;
    'Erd\"onmez, Ahmet'
;   Department of Physics
    Faculty of Arts & Science
    Ondokuz May\?is University
    TR-55139 Kurupelit-Samsun
    Turkey
;
