# Supplementary material for: (E)-4-{2-[(4-Chloro­phen­yl)imino­meth­yl]phen­oxy}phthalonitrile
Source: Acta Crystallogr Sect E Struct Rep Online. 2009 Apr 10;65(Pt 5):o1032. doi: 10.1107/S1600536809011933 (PMC2977715; doi:10.1107/S1600536809011933)
Supplement: Supplementary file 2 [file e-65-o1032-Isup2.hkl]

#
# h,k,l, Fc-squared, Fo-squared, sigma(Fo-squared) and status flag
#
data_I
_shelx_title ' marife1 in P -1'
_shelx_refln_list_code          4
_shelx_F_calc_maximum      114.51
_exptl_crystal_F_000       368.00
_reflns_d_resolution_high  0.8109
 
loop_
 _symmetry_equiv_pos_as_xyz
 'x, y, z'
 '-x, -y, -z'
 
_cell_length_a     8.8342
_cell_length_b    10.2301
_cell_length_c    11.2401
_cell_angle_alpha  76.473
_cell_angle_beta   84.912
_cell_angle_gamma  64.419
 
_shelx_F_squared_multiplier     1.000
 
loop_
 _refln_index_h
 _refln_index_k
 _refln_index_l
 _refln_F_squared_calc
 _refln_F_squared_meas
 _refln_F_squared_sigma
 _refln_observed_status
   1   0   0     1430.95     1469.09     21.79 o
   2   0   0       56.10       49.99      0.68 o
   3   0   0       22.97       27.75      0.50 o
   4   0   0       38.76       38.62      0.82 o
   5   0   0       93.60       82.90      1.62 o
   6   0   0       19.72       20.08      0.70 o
   7   0   0       35.14       37.03      0.53 o
   8   0   0       25.16       24.92      0.69 o
   9   0   0        2.72        2.66      0.46 o
  -9   1   0        0.04       -0.19      0.48 o
  -8   1   0        1.76        0.95      0.50 o
  -7   1   0       22.21       22.81      0.59 o
  -6   1   0      111.85      117.38      1.87 o
  -5   1   0      207.50      202.68      3.21 o
  -4   1   0       33.47       36.19      0.54 o
  -3   1   0      240.81      237.43      2.55 o
  -2   1   0      232.05      214.02      2.74 o
  -1   1   0      480.82      502.61      7.00 o
   0   1   0       13.09       18.90      1.41 o
   1   1   0       67.79      100.26     22.34 o
   2   1   0      648.45      604.37     26.76 o
   3   1   0     1443.32     1473.58     20.04 o
   4   1   0      655.01      657.46     18.65 o
   5   1   0        1.32        2.73      0.45 o
   6   1   0       64.86       60.87      0.71 o
   7   1   0       10.27       11.93      0.46 o
   8   1   0       34.10       34.57      0.69 o
   9   1   0        5.09        4.84      0.46 o
  10   1   0        5.16        3.96      0.50 o
  -8   2   0        9.12        9.60      0.54 o
  -7   2   0       20.30       19.60      0.54 o
  -6   2   0        8.68        8.87      0.54 o
  -5   2   0       42.65       42.44      1.47 o
  -4   2   0       34.13       32.99      1.66 o
  -3   2   0     2096.62     2208.77     25.04 o
  -2   2   0      718.61      763.88     10.06 o
  -1   2   0     4576.28     4496.50    124.32 o
   0   2   0     2784.74     2837.21     93.47 o
   1   2   0        3.16        4.13      1.15 o
   2   2   0    13112.77    10717.13    266.65 o
   3   2   0      914.05      876.33     19.25 o
   4   2   0       30.50       19.79      0.75 o
   5   2   0      274.66      296.67      4.64 o
   6   2   0       35.58       39.54      0.52 o
   7   2   0       55.74       54.15      1.46 o
   8   2   0       10.41        9.78      0.43 o
   9   2   0        9.30       11.16      0.50 o
  10   2   0        2.54        2.56      0.53 o
  -8   3   0        3.79        4.16      0.68 o
  -7   3   0       10.46       11.30      0.59 o
  -6   3   0       41.00       38.85      0.64 o
  -5   3   0        0.07        0.83      0.43 o
  -4   3   0       22.77       21.06      0.64 o
  -3   3   0        1.37        3.42      0.38 o
  -2   3   0        7.92        8.01      0.50 o
  -1   3   0      130.40      130.64      2.28 o
   0   3   0     4487.52     3930.05     89.67 o
   1   3   0     2136.99     1686.36     54.79 o
   2   3   0     4657.51     3817.01    233.94 o
   3   3   0     4266.72     4128.16     79.35 o
   4   3   0      159.24      192.29      5.43 o
   5   3   0      298.85      300.30     10.29 o
   6   3   0       61.46       64.20      2.51 o
   7   3   0        9.30        9.85      0.54 o
   8   3   0       41.17       41.72      1.31 o
   9   3   0        0.48       -0.05      0.46 o
  10   3   0        7.67        6.22      0.51 o
  -7   4   0        5.21        6.17      0.61 o
  -6   4   0       11.43       13.29      0.64 o
  -5   4   0        4.51        4.67      0.43 o
  -4   4   0      100.22      105.15      3.01 o
  -3   4   0       90.18       84.77      2.37 o
  -2   4   0      277.88      285.31      5.93 o
  -1   4   0      489.15      491.40      5.65 o
   0   4   0      208.12      202.81      3.93 o
   1   4   0      122.99      117.62      1.90 o
   2   4   0       10.27       12.02      1.60 o
   3   4   0       42.51       51.55      4.41 o
   4   4   0     1098.25     1067.51     67.30 o
   5   4   0      534.08      544.93     19.12 o
   6   4   0       65.25       66.14      2.40 o
   7   4   0       23.34       24.41      1.94 o
   8   4   0        7.21        6.65      0.53 o
   9   4   0        2.79        3.94      0.48 o
  10   4   0       12.10       12.50      0.63 o
  -7   5   0        4.55        5.08      0.70 o
  -6   5   0       23.41       19.53      0.53 o
  -5   5   0        1.12        1.62      0.70 o
  -4   5   0      107.92      106.19      2.51 o
  -3   5   0       21.35       17.59      0.76 o
  -2   5   0       89.62       84.07      1.79 o
  -1   5   0      311.61      318.24      4.39 o
   0   5   0      580.37      578.17     14.28 o
   1   5   0      144.96      147.26      1.92 o
   2   5   0       30.51       21.61      2.17 o
   3   5   0      208.71      191.53     26.00 o
   4   5   0     1461.89     1611.75      5.49 o
   5   5   0      705.21      670.38     33.67 o
   6   5   0       19.22       18.37      0.81 o
   7   5   0       36.37       35.62      1.89 o
   8   5   0       24.58       18.48      0.93 o
   9   5   0        2.43        1.42      0.46 o
  10   5   0       18.14       20.50      1.08 o
  -6   6   0        0.04        0.07      0.54 o
  -5   6   0        1.45        3.13      0.56 o
  -4   6   0       13.72       14.89      0.52 o
  -3   6   0       19.11       18.05      0.53 o
  -2   6   0       43.39       43.41      1.39 o
  -1   6   0       41.30       41.45      1.91 o
   0   6   0        1.46        2.44      0.67 o
   1   6   0      302.26      314.08     12.26 o
   2   6   0       22.01       24.29      0.98 o
   3   6   0      111.38      112.63     22.14 o
   4   6   0       50.03       60.05      6.90 o
   5   6   0        6.25        6.40      0.83 o
   6   6   0        0.23        0.89      0.52 o
   7   6   0        2.08        2.68      0.56 o
   8   6   0        4.39        2.48      0.62 o
   9   6   0        1.29        0.26      0.56 o
  10   6   0        0.00        1.09      0.59 o
  -5   7   0       35.64       33.45      1.92 o
  -4   7   0        9.12        7.48      0.51 o
  -3   7   0        0.45        1.08      0.42 o
  -2   7   0       59.08       57.81      2.05 o
  -1   7   0        6.25        6.37      0.66 o
   0   7   0      223.11      224.69     11.60 o
   1   7   0      310.99      331.53      2.42 o
   2   7   0       43.46       45.14      1.55 o
   3   7   0       54.59       55.20      5.17 o
   4   7   0        1.43        0.53      0.78 o
   5   7   0       36.99       37.61      3.90 o
   6   7   0       39.03       40.68      4.98 o
   7   7   0      211.35      218.52     22.80 o
   8   7   0       14.22       19.21      2.35 o
   9   7   0        2.79        2.93      0.70 o
  10   7   0        1.62        1.26      1.08 o
  -4   8   0        0.40        1.27      0.46 o
  -3   8   0       11.48       11.79      0.62 o
  -2   8   0       26.75       27.92      1.80 o
  -1   8   0        0.00       -0.05      0.47 o
   0   8   0        1.43        2.47      0.94 o
   1   8   0       22.40       24.50      1.11 o
   2   8   0        1.30        2.58      1.02 o
   3   8   0       21.79       22.77      2.71 o
   4   8   0       19.18       17.19      2.68 o
   5   8   0       26.84       27.40      3.64 o
   6   8   0        8.69        8.87      1.76 o
   7   8   0        7.67        8.12      0.62 o
   8   8   0       50.03       46.21      7.28 o
   9   8   0       46.26       41.23      5.66 o
  10   8   0        0.85        1.16      0.64 o
  -3   9   0       30.81       36.81      2.15 o
  -2   9   0       10.09       10.81      0.56 o
  -1   9   0        4.89        4.61      0.76 o
   0   9   0       32.29       34.88      1.26 o
   1   9   0        0.04       -0.36      0.94 o
   2   9   0       68.69       71.78      1.44 o
   3   9   0       68.20       64.63      1.19 o
   4   9   0       47.92       49.98      6.06 o
   5   9   0        0.02        0.08      0.85 o
   6   9   0        1.09        0.84      0.79 o
   7   9   0        3.83        4.71      1.18 o
   8   9   0        7.07        8.57      1.47 o
   9   9   0       19.93       21.03      4.03 o
  10   9   0        1.93        4.40      1.42 o
  -1  10   0        0.82        2.56      0.83 o
   0  10   0        9.12       10.24      1.13 o
   1  10   0        0.03       -0.40      0.74 o
   2  10   0        1.93        2.81      1.00 o
   3  10   0        0.77        0.78      1.01 o
   4  10   0        1.38        1.25      0.76 o
   5  10   0        2.23        3.07      0.87 o
   6  10   0        1.65        1.32      0.83 o
   7  10   0        0.03        0.59      0.85 o
   8  10   0       11.49       11.74      3.09 o
   9  10   0       13.14       11.36      2.79 o
   0  11   0        2.74        2.38      1.18 o
   1  11   0        0.82        1.27      1.11 o
   2  11   0        1.02        1.23      1.09 o
   3  11   0        0.45        2.04      1.10 o
   4  11   0        2.17        0.99      1.09 o
   5  11   0        9.14        7.58      1.18 o
   6  11   0       21.45       19.89      1.79 o
   7  11   0        0.01        0.17      0.98 o
   8  11   0        1.93        1.52      0.83 o
   3  12   0        2.83        2.70      1.14 o
   4  12   0        7.31        8.00      0.90 o
   5  12   0        0.00       -0.48      0.81 o
   6  12   0        0.07        0.30      1.14 o
  -5 -12   1        0.07        0.59      0.89 o
  -4 -12   1        3.91        4.25      1.21 o
  -8 -11   1        0.28        0.68      1.08 o
  -7 -11   1        0.94        1.02      0.96 o
  -6 -11   1        1.78       -0.02      0.79 o
  -5 -11   1        1.20        1.21      0.78 o
  -4 -11   1        0.00       -0.04      1.07 o
  -3 -11   1       11.21        9.07      0.89 o
  -2 -11   1        1.20        0.90      1.10 o
  -1 -11   1       11.32       10.78      1.18 o
  -9 -10   1        1.44        2.56      1.11 o
  -8 -10   1        3.82        1.68      1.07 o
  -7 -10   1        4.83        3.08      0.78 o
  -6 -10   1       31.89       34.72      5.54 o
  -5 -10   1        2.13        1.77      1.07 o
  -4 -10   1       27.98       25.94      1.22 o
  -3 -10   1        2.79        2.37      1.12 o
  -2 -10   1        0.05        0.67      1.02 o
  -1 -10   1       18.62       17.71      1.20 o
   0 -10   1        2.81        2.23      1.02 o
   1 -10   1       26.20       29.28      0.85 o
  -9  -9   1        0.07        0.97      0.81 o
  -8  -9   1        0.44        0.81      0.85 o
  -7  -9   1        3.55        3.93      0.83 o
  -6  -9   1        1.14        1.82      0.87 o
  -5  -9   1       13.57       10.72      1.36 o
  -4  -9   1        0.04        1.05      1.03 o
  -3  -9   1       20.24       20.43      0.96 o
  -2  -9   1       28.78       27.55      0.96 o
  -1  -9   1        3.04        3.54      0.78 o
   0  -9   1       43.97       42.84      1.33 o
   1  -9   1        2.02        4.34      0.80 o
   2  -9   1        6.17        5.94      0.85 o
   3  -9   1        1.25        1.79      0.70 o
 -10  -8   1        7.91        7.22      1.63 o
  -9  -8   1       76.10       80.96      4.47 o
  -8  -8   1        3.74        1.91      0.78 o
  -7  -8   1        2.50        2.12      0.56 o
  -6  -8   1        1.36        0.51      0.78 o
  -5  -8   1       53.31       52.60     10.26 o
  -4  -8   1        2.86        2.80      1.45 o
  -3  -8   1        0.10        0.66      1.02 o
  -2  -8   1      224.78      221.45      2.16 o
  -1  -8   1       76.55       72.39      1.26 o
   0  -8   1       41.87       39.30      1.22 o
   1  -8   1       56.65       52.84      2.39 o
   2  -8   1        3.09        2.78      0.63 o
   3  -8   1       16.52       20.10      0.70 o
   4  -8   1        3.89        4.23      0.70 o
 -10  -7   1        6.74        6.59      0.68 o
  -9  -7   1        1.63        1.68      0.57 o
  -8  -7   1       54.26       45.00      3.37 o
  -7  -7   1        0.79        1.93      0.48 o
  -6  -7   1        0.37        2.36      0.72 o
  -5  -7   1        6.26        6.82      0.80 o
  -4  -7   1        1.21        1.55      0.84 o
  -3  -7   1      162.86      157.84     25.14 o
  -2  -7   1        2.81        4.22      1.05 o
  -1  -7   1       18.44       22.80      1.18 o
   0  -7   1      345.37      345.84      2.49 o
   1  -7   1      213.14      202.87     10.62 o
   2  -7   1       27.21       27.52      2.31 o
   3  -7   1       15.38       14.73      0.90 o
   4  -7   1        1.36        2.03      0.45 o
   5  -7   1        2.45        2.93      0.63 o
 -10  -6   1        0.12        0.71      0.52 o
  -9  -6   1        0.38        0.36      0.51 o
  -8  -6   1        5.54        7.34      0.50 o
  -7  -6   1      168.46      171.83      8.59 o
  -6  -6   1      132.33      133.43      6.67 o
  -5  -6   1        2.68        4.20      1.24 o
  -4  -6   1      179.40      190.32     19.27 o
  -3  -6   1      341.45      322.23     53.25 o
  -2  -6   1       12.57       13.33      0.87 o
  -1  -6   1       17.15       15.55      1.18 o
   0  -6   1      249.96      239.69      2.10 o
   1  -6   1        8.15        8.32      0.62 o
   2  -6   1        2.06        2.45      0.47 o
   3  -6   1       33.53       31.99      1.50 o
   4  -6   1        0.01        1.43      0.54 o
   5  -6   1       28.35       24.54      0.89 o
   6  -6   1        9.29        8.20      0.60 o
 -10  -5   1        5.70        6.94      0.54 o
  -9  -5   1        0.01        0.33      0.51 o
  -8  -5   1        3.20        5.49      1.11 o
  -7  -5   1        0.08        0.91      0.65 o
  -6  -5   1      317.15      294.77     11.28 o
  -5  -5   1       46.74       44.65      2.62 o
  -4  -5   1        6.35        7.42      0.72 o
  -3  -5   1      220.33      232.85     22.41 o
  -2  -5   1       14.42        8.42      1.78 o
  -1  -5   1        5.88        6.24      1.13 o
   0  -5   1     1470.17     1448.52      5.32 o
   1  -5   1       41.46       41.27      0.95 o
   2  -5   1        0.03        0.55      0.41 o
   3  -5   1      142.71      135.71      3.74 o
   4  -5   1        0.20        0.18      0.45 o
   5  -5   1        1.38        1.54      0.46 o
   6  -5   1        3.84        3.72      0.48 o
 -10  -4   1        6.63        5.94      0.58 o
  -9  -4   1        8.67        8.59      0.52 o
  -8  -4   1        0.79        0.67      0.51 o
  -7  -4   1        0.24       -0.08      0.49 o
  -6  -4   1        2.84        1.96      0.48 o
  -5  -4   1      275.61      300.93      9.48 o
  -4  -4   1     1514.32     1515.06     64.42 o
  -3  -4   1       90.27       94.25      4.30 o
  -2  -4   1       91.68       76.40      5.95 o
  -1  -4   1      118.26      104.89      1.86 o
   0  -4   1      929.02      971.69     61.45 o
   1  -4   1     2364.06     2440.75    143.94 o
   2  -4   1      112.88      117.16      3.91 o
   3  -4   1      178.84      180.90      2.76 o
   4  -4   1      204.00      191.57      5.86 o
   5  -4   1        9.35        7.77      0.54 o
   6  -4   1        1.02        0.61      0.58 o
   7  -4   1       11.24       11.17      0.68 o
 -10  -3   1        2.72        2.81      0.90 o
  -9  -3   1        5.15        4.67      0.55 o
  -8  -3   1        4.78        6.20      0.69 o
  -7  -3   1        6.61        7.11      0.60 o
  -6  -3   1      116.79      128.81      3.45 o
  -5  -3   1      105.55      108.00      3.38 o
  -4  -3   1      292.07      287.03      7.16 o
  -3  -3   1       51.74       53.29      0.77 o
  -2  -3   1      523.54      543.04     15.62 o
  -1  -3   1     1893.91     1526.15     13.16 o
   0  -3   1     1758.77     1809.06     68.07 o
   1  -3   1      272.44      275.59      7.87 o
   2  -3   1      815.94      822.95     13.82 o
   3  -3   1       62.18       67.77      0.82 o
   4  -3   1       10.29       11.97      0.41 o
   5  -3   1      179.79      177.32      2.97 o
   6  -3   1        5.49        4.66      0.51 o
   7  -3   1        4.92        5.28      0.63 o
   8  -3   1        2.27        2.65      0.58 o
 -10  -2   1        1.44        1.35      0.51 o
  -9  -2   1       12.34       10.66      0.45 o
  -8  -2   1        8.82        9.25      0.48 o
  -7  -2   1       47.46       50.83      0.58 o
  -6  -2   1       17.89       15.39      0.44 o
  -5  -2   1      322.53      339.06      7.08 o
  -4  -2   1        6.00        7.33      0.41 o
  -3  -2   1      154.17      169.93      3.54 o
  -2  -2   1      148.88      145.27      2.51 o
  -1  -2   1     1528.08     1537.66     10.35 o
   0  -2   1     9166.26     7704.96    149.08 o
   1  -2   1     2015.45     2045.06     57.32 o
   2  -2   1       15.63       22.38      0.54 o
   3  -2   1      103.24      133.87      2.60 o
   4  -2   1        7.97        7.50      0.36 o
   5  -2   1      239.57      238.05      5.00 o
   6  -2   1        1.44        2.64      0.51 o
   7  -2   1        0.04        0.31      0.47 o
   8  -2   1        0.33        1.29      0.55 o
 -10  -1   1       14.64       12.26      0.65 o
  -9  -1   1       47.06       44.35      1.80 o
  -8  -1   1       19.18       21.89      0.57 o
  -7  -1   1       30.05       28.24      0.82 o
  -6  -1   1       20.07       20.76      0.56 o
  -5  -1   1       87.22       77.90      2.06 o
  -4  -1   1      704.24      736.49      9.79 o
  -3  -1   1       42.31       37.92      0.88 o
  -2  -1   1    10983.13     9417.44     82.13 o
  -1  -1   1      999.19      999.60      5.60 o
   0  -1   1     2168.03     2151.79    114.77 o
   1  -1   1      182.60      216.00      6.34 o
   2  -1   1       12.47       12.46      0.46 o
   3  -1   1      308.99      366.44      4.76 o
   4  -1   1     1639.75     1703.21     27.89 o
   5  -1   1       32.09       32.91      0.50 o
   6  -1   1       46.01       40.95      1.16 o
   7  -1   1        0.83        0.99      0.47 o
   8  -1   1       12.25       12.18      0.51 o
   9  -1   1        7.89        7.09      0.59 o
  -9   0   1        2.25        2.92      0.46 o
  -8   0   1       43.63       43.95      0.65 o
  -7   0   1       32.29       34.39      0.90 o
  -6   0   1       25.90       25.02      0.50 o
  -5   0   1        0.10        1.03      0.38 o
  -4   0   1      102.72       91.73      0.95 o
  -3   0   1        0.00        0.52      0.39 o
  -2   0   1      472.16      470.25      2.36 o
  -1   0   1      196.49      198.75      2.94 o
   0   0   1        3.79        4.56      1.18 o
   1   0   1      284.80      271.78     12.24 o
   2   0   1      853.47      863.41     30.87 o
   3   0   1        9.25       12.76      0.55 o
   4   0   1       14.23       11.48      0.45 o
   5   0   1       93.82      108.53      1.22 o
   6   0   1      202.26      208.06      3.50 o
   7   0   1      277.38      270.91      2.95 o
   8   0   1       55.72       53.62      1.28 o
   9   0   1        1.96        1.80      0.42 o
  -9   1   1        5.88        6.64      0.68 o
  -8   1   1       25.12       21.27      0.57 o
  -7   1   1       57.20       59.82      0.69 o
  -6   1   1        3.01        3.21      0.70 o
  -5   1   1      223.88      234.94      5.62 o
  -4   1   1       43.95       38.84      0.57 o
  -3   1   1       24.24       30.17      0.53 o
  -2   1   1       92.88       96.98      1.67 o
  -1   1   1        6.45        8.91      0.73 o
   0   1   1     1612.29     1637.17     47.91 o
   1   1   1     1471.90     1172.08     21.08 o
   2   1   1     3002.86     2738.02    105.34 o
   3   1   1     1074.88     1063.75     22.37 o
   4   1   1      117.71      143.32      3.84 o
   5   1   1      283.30      303.96      6.24 o
   6   1   1      129.46      142.55      2.92 o
   7   1   1       18.67       18.43      0.57 o
   8   1   1       87.25       89.40      0.92 o
   9   1   1        0.07        0.79      0.45 o
  10   1   1        0.86        0.63      0.45 o
  -8   2   1        2.93        2.50      0.56 o
  -7   2   1        8.17        7.25      0.46 o
  -6   2   1       17.90       15.55      0.66 o
  -5   2   1        0.02        0.40      0.45 o
  -4   2   1       77.89       76.76      0.69 o
  -3   2   1      272.60      294.41      8.24 o
  -2   2   1      729.26      750.80     12.82 o
  -1   2   1       85.03      103.57      1.25 o
   0   2   1      410.22      386.12      9.45 o
   1   2   1     1633.54     1353.41     45.59 o
   2   2   1     1447.49     1274.77     45.84 o
   3   2   1     1144.60     1066.46     36.21 o
   4   2   1     1272.70     1327.00     42.77 o
   5   2   1        7.62        6.96      0.42 o
   6   2   1       27.07       23.88      0.52 o
   7   2   1        1.28        1.54      0.47 o
   8   2   1       70.51       65.61      1.61 o
   9   2   1       11.93       11.60      0.49 o
  10   2   1        4.28        3.65      0.60 o
  -8   3   1        2.00        2.80      0.53 o
  -7   3   1        5.97        5.75      0.55 o
  -6   3   1        3.06        2.22      0.59 o
  -5   3   1        4.11        3.87      0.50 o
  -4   3   1       12.55        9.76      0.40 o
  -3   3   1      590.89      654.61      6.99 o
  -2   3   1       92.30       94.67      1.27 o
  -1   3   1        0.04        0.72      0.71 o
   0   3   1      335.49      364.08     11.16 o
   1   3   1      785.40      676.41     48.82 o
   2   3   1      452.27      403.51     31.96 o
   3   3   1        2.09        1.34      0.78 o
   4   3   1      210.42      224.37     12.93 o
   5   3   1      592.72      602.07     20.45 o
   6   3   1       56.27       52.44      1.03 o
   7   3   1       26.29       24.10      0.72 o
   8   3   1        7.27        9.74      0.64 o
   9   3   1        8.20        6.26      0.47 o
  10   3   1       13.90       12.77      1.24 o
  -7   4   1        2.61        3.37      0.63 o
  -6   4   1       94.70       91.59      2.77 o
  -5   4   1        1.23        1.77      0.43 o
  -4   4   1       16.94       15.28      0.50 o
  -3   4   1        4.61        4.10      0.45 o
  -2   4   1      120.43      114.16      2.78 o
  -1   4   1       86.16       95.92      1.02 o
   0   4   1      563.83      544.96     24.13 o
   1   4   1        8.77       10.03      1.24 o
   2   4   1      449.65      412.49     28.78 o
   3   4   1        7.15        9.24      0.89 o
   4   4   1      630.79      591.72     37.49 o
   5   4   1      171.14      158.79      6.08 o
   6   4   1       79.07       85.37      4.35 o
   7   4   1        1.49        2.39      0.52 o
   8   4   1        5.11        5.83      0.60 o
   9   4   1        4.33        4.74      0.54 o
  10   4   1        5.34        7.75      0.49 o
  -7   5   1       26.25       19.62      0.68 o
  -6   5   1       19.58       17.58      0.90 o
  -5   5   1        7.23        7.61      0.54 o
  -4   5   1        9.59        9.85      0.49 o
  -3   5   1        4.72        5.25      0.43 o
  -2   5   1      232.58      221.55      4.21 o
  -1   5   1        2.01        3.29      0.62 o
   0   5   1       77.87       77.73      6.75 o
   1   5   1        1.81        2.05      0.86 o
   2   5   1        9.19        5.97      0.87 o
   3   5   1      271.36      227.38     25.67 o
   4   5   1      210.15      206.98     20.97 o
   5   5   1      333.11      324.30     28.61 o
   6   5   1        0.47        0.37      0.66 o
   7   5   1       36.41       43.02      1.70 o
   8   5   1       97.91       87.92      4.40 o
   9   5   1        3.03        3.82      0.54 o
  10   5   1        1.07        2.21      0.87 o
  -6   6   1        6.90        7.19      0.52 o
  -5   6   1       42.17       40.89      1.59 o
  -4   6   1       22.73       22.86      0.84 o
  -3   6   1       13.22       15.41      0.57 o
  -2   6   1       21.62       25.82      1.27 o
  -1   6   1      319.61      324.20     14.06 o
   0   6   1       38.77       33.51      2.19 o
   1   6   1       29.71       23.63      2.60 o
   2   6   1       66.23       58.25      1.41 o
   3   6   1       20.97       12.54      1.58 o
   4   6   1      100.82      112.07     13.17 o
   5   6   1       64.23       64.74      9.02 o
   6   6   1       54.32       48.69      4.01 o
   7   6   1       36.80       38.67      4.23 o
   8   6   1        8.46       10.00      1.77 o
   9   6   1        0.71        0.78      0.60 o
  10   6   1        5.17        4.21      1.52 o
  -5   7   1        3.98        3.59      0.54 o
  -4   7   1        4.81        4.59      0.46 o
  -3   7   1        0.10        0.16      0.42 o
  -2   7   1       56.04       57.30      1.50 o
  -1   7   1        1.18        1.23      0.54 o
   0   7   1      312.48      325.51      1.94 o
   1   7   1        2.98        1.66      0.86 o
   2   7   1      120.77      120.23      1.53 o
   3   7   1        0.03        0.32      0.77 o
   4   7   1        1.35        1.43      0.88 o
   5   7   1        0.22        0.94      0.66 o
   6   7   1       89.10       82.28     11.79 o
   7   7   1      328.03      347.29     34.79 o
   8   7   1        0.87        1.86      0.73 o
   9   7   1       12.66       10.70      0.74 o
  10   7   1       10.27       10.63      1.81 o
  -4   8   1        4.06        3.38      0.50 o
  -3   8   1        2.42        2.58      0.52 o
  -2   8   1        0.07        0.53      0.49 o
  -1   8   1        6.26        6.41      0.65 o
   0   8   1        0.01        0.15      0.79 o
   1   8   1      353.49      353.04     38.85 o
   2   8   1       21.97       20.90      1.00 o
   3   8   1        5.98        6.44      0.69 o
   4   8   1       40.64       40.27      3.92 o
   5   8   1       14.67       13.88      2.32 o
   6   8   1        6.54       10.79      2.93 o
   7   8   1        2.61        3.42      0.74 o
   8   8   1        2.71        5.32      0.67 o
   9   8   1       35.01       32.00      5.26 o
  10   8   1        6.85        5.97      2.64 o
  -3   9   1       25.86       26.71      0.75 o
  -2   9   1       30.50       29.06      1.17 o
  -1   9   1        4.30        6.16      0.91 o
   0   9   1       29.41       25.82      2.02 o
   1   9   1        0.16        0.58      0.87 o
   2   9   1       38.11       38.91      0.94 o
   3   9   1        0.03        1.69      1.09 o
   4   9   1       50.79       52.09      3.60 o
   5   9   1       19.07       16.40      1.81 o
   6   9   1        7.59        9.50      1.45 o
   7   9   1        1.03        2.25      0.80 o
   8   9   1       42.04       37.92      6.52 o
   9   9   1       56.41       59.45      7.24 o
  10   9   1        0.70        1.86      1.30 o
  -2  10   1        5.05        5.10      0.71 o
  -1  10   1       12.05       11.42      1.15 o
   0  10   1        0.54        0.99      0.75 o
   1  10   1        1.19        2.26      1.07 o
   2  10   1       49.54       52.19      1.33 o
   3  10   1       90.23       87.05      8.25 o
   4  10   1        3.00        3.96      0.83 o
   5  10   1        5.63        7.29      0.91 o
   6  10   1        3.35        4.85      0.95 o
   7  10   1        0.35        0.16      1.03 o
   8  10   1        4.22        4.36      0.98 o
   9  10   1        0.70        1.43      0.83 o
   0  11   1        1.80        1.93      0.77 o
   1  11   1        1.19       -0.08      1.09 o
   2  11   1        0.00       -0.10      1.09 o
   3  11   1       12.73       17.04      1.19 o
   4  11   1        6.77        5.78      0.76 o
   5  11   1        0.06        0.53      0.67 o
   6  11   1       22.30       22.82      2.41 o
   7  11   1        7.38        6.38      1.05 o
   8  11   1        1.18        2.37      0.91 o
   2  12   1        0.31       -0.03      1.18 o
   3  12   1        0.60        1.02      1.12 o
   4  12   1       16.24       13.24      0.97 o
   5  12   1        7.76        9.83      1.21 o
   6  12   1        1.58        1.77      0.77 o
   7  12   1        0.88        1.31      1.02 o
  -7 -11   2        4.65        2.77      1.10 o
  -6 -11   2        0.00        0.71      0.80 o
  -5 -11   2        0.05        0.49      1.11 o
  -4 -11   2       11.30       10.62      1.23 o
  -3 -11   2        9.75        7.90      1.20 o
  -2 -11   2        0.19       -0.25      1.11 o
  -1 -11   2        0.06        0.10      0.82 o
  -8 -10   2        0.24       -0.19      1.04 o
  -7 -10   2        3.17        1.86      1.04 o
  -6 -10   2       11.70       11.60      1.98 o
  -5 -10   2       21.44       22.64      1.27 o
  -4 -10   2        1.26        1.90      1.07 o
  -3 -10   2        0.14        0.67      1.08 o
  -2 -10   2        0.50        2.15      1.07 o
  -1 -10   2        8.87        6.79      1.14 o
   0 -10   2       39.60       36.70      3.84 o
   1 -10   2        4.90        4.81      0.77 o
  -9  -9   2        0.58        0.80      1.08 o
  -8  -9   2        1.90        2.04      1.01 o
  -7  -9   2        0.51        1.43      0.68 o
  -6  -9   2        1.32        1.64      0.89 o
  -5  -9   2       72.16       70.00     12.78 o
  -4  -9   2       45.15       38.32      1.33 o
  -3  -9   2       25.94       25.59      1.29 o
  -2  -9   2        1.67        1.52      0.72 o
  -1  -9   2       42.60       42.92      1.30 o
   0  -9   2       11.74        7.70      1.12 o
   1  -9   2       54.04       42.22      2.07 o
   2  -9   2       31.19       29.82      1.30 o
 -10  -8   2        2.30        2.59      0.86 o
  -9  -8   2       24.57       20.68      1.18 o
  -8  -8   2        2.97        4.48      1.10 o
  -7  -8   2        4.82        4.89      0.76 o
  -6  -8   2        0.51        0.10      0.93 o
  -5  -8   2        8.29        9.73      1.31 o
  -4  -8   2       63.12       62.55     11.52 o
  -3  -8   2      249.32      243.79      2.35 o
  -2  -8   2      121.68      122.35      1.79 o
  -1  -8   2       27.47       26.95      1.23 o
   0  -8   2       26.02       26.76      1.23 o
   1  -8   2        0.41        0.65      0.59 o
   2  -8   2       21.30       19.27      0.95 o
   3  -8   2        9.75        9.46      0.87 o
 -10  -7   2        0.98        1.05      0.84 o
  -9  -7   2       24.30       23.35      1.11 o
  -8  -7   2        3.18        4.88      0.64 o
  -7  -7   2       10.35        7.95      0.66 o
  -6  -7   2       13.04       12.78      0.80 o
  -5  -7   2        8.53        7.82      1.23 o
  -4  -7   2        0.00        0.76      0.83 o
  -3  -7   2      105.33       96.57     16.28 o
  -2  -7   2      179.90      186.98      2.14 o
  -1  -7   2       29.82       33.20      1.33 o
   0  -7   2      256.39      253.30      2.36 o
   1  -7   2      114.78      127.47      4.55 o
   2  -7   2        1.62        2.25      0.51 o
   3  -7   2        0.20        0.87      0.52 o
   4  -7   2       16.78       13.57      1.06 o
   5  -7   2        5.71        5.71      0.62 o
 -10  -6   2        0.14        0.38      0.56 o
  -9  -6   2        3.04        4.13      0.97 o
  -8  -6   2        9.38        6.59      0.63 o
  -7  -6   2       25.67       23.58      1.58 o
  -6  -6   2      122.18      122.80      6.35 o
  -5  -6   2      219.40      226.98     11.43 o
  -4  -6   2      135.00      121.10      1.99 o
  -3  -6   2        8.26        8.63      1.16 o
  -2  -6   2       60.32       56.47      1.22 o
  -1  -6   2       60.49       56.49      1.45 o
   0  -6   2        2.69        3.66      0.99 o
   1  -6   2        4.72        4.75      0.47 o
   2  -6   2       53.78       56.19      1.91 o
   3  -6   2       66.97       57.54      1.68 o
   4  -6   2      147.52      137.34      5.10 o
   5  -6   2        0.25        0.91      0.65 o
 -10  -5   2        1.14        1.66      0.82 o
  -9  -5   2        1.54        1.66      0.60 o
  -8  -5   2       18.82       18.45      0.61 o
  -7  -5   2        7.19        8.11      1.09 o
  -6  -5   2        3.77        3.42      0.55 o
  -5  -5   2       99.68      107.32      1.77 o
  -4  -5   2       68.84       58.44      3.19 o
  -3  -5   2       40.94       40.90      1.74 o
  -2  -5   2       53.21       60.15      2.47 o
  -1  -5   2     2248.48     2204.70      6.88 o
   0  -5   2     1098.88     1170.30      5.06 o
   1  -5   2       33.67       34.35      0.81 o
   2  -5   2        3.99        2.99      0.57 o
   3  -5   2        0.02        0.20      0.46 o
   4  -5   2       13.56       15.53      0.64 o
   5  -5   2        4.44        5.93      0.75 o
   6  -5   2       27.76       22.60      1.63 o
 -10  -4   2        3.24        3.92      0.57 o
  -9  -4   2        0.00        0.60      0.64 o
  -8  -4   2       11.57        9.97      0.74 o
  -7  -4   2      205.76      209.53      7.50 o
  -6  -4   2        3.89        3.81      0.56 o
  -5  -4   2        0.19        0.20      0.48 o
  -4  -4   2      195.05      194.86      5.34 o
  -3  -4   2       41.88       39.74      1.41 o
  -2  -4   2      230.79      218.00      3.08 o
  -1  -4   2      108.80      101.57      1.94 o
   0  -4   2        5.05        7.84      1.12 o
   1  -4   2      582.98      602.82     12.30 o
   2  -4   2        0.01        0.55      0.53 o
   3  -4   2      212.26      214.95      4.54 o
   4  -4   2        3.65        3.03      0.46 o
   5  -4   2       63.31       56.39      2.38 o
   6  -4   2       36.49       33.67      1.81 o
   7  -4   2        2.18        2.53      0.77 o
 -10  -3   2        3.17        2.16      0.67 o
  -9  -3   2        0.75        0.90      0.62 o
  -8  -3   2        0.04        0.04      0.43 o
  -7  -3   2       16.46       18.36      0.63 o
  -6  -3   2       91.66       89.44      3.23 o
  -5  -3   2        9.09       10.79      0.53 o
  -4  -3   2      682.80      677.62     16.36 o
  -3  -3   2       50.64       49.79      0.99 o
  -2  -3   2     1392.67     1400.91      6.65 o
  -1  -3   2      228.63      258.06      4.26 o
   0  -3   2       63.65       65.92      2.79 o
   1  -3   2     1303.64     1323.25     17.51 o
   2  -3   2       18.83       15.76      0.47 o
   3  -3   2        6.80        4.41      0.46 o
   4  -3   2       98.85       99.03      2.53 o
   5  -3   2       22.54       24.29      0.65 o
   6  -3   2       76.45       68.93      2.42 o
   7  -3   2        1.42        0.78      0.50 o
   8  -3   2       12.29       11.32      1.16 o
 -10  -2   2       47.93       49.97      2.37 o
  -9  -2   2        0.14        0.72      0.42 o
  -8  -2   2        1.42        1.21      0.45 o
  -7  -2   2        6.46        5.78      0.47 o
  -6  -2   2        1.52        2.17      0.57 o
  -5  -2   2      672.72      661.70     13.69 o
  -4  -2   2       10.98       16.98      0.60 o
  -3  -2   2      125.40      133.50      1.10 o
  -2  -2   2        8.74        5.30      0.80 o
  -1  -2   2       12.54       12.36      1.01 o
   0  -2   2     3677.50     3506.35     10.46 o
   1  -2   2      294.08      302.03      7.54 o
   2  -2   2     1723.06     1922.84     32.50 o
   3  -2   2        7.04        4.63      0.36 o
   4  -2   2       46.22       46.15      1.40 o
   5  -2   2        1.08        1.42      0.42 o
   6  -2   2        4.59        5.72      0.43 o
   7  -2   2        0.12        0.51      0.40 o
   8  -2   2        3.55        3.61      0.57 o
 -10  -1   2        0.19        0.03      0.52 o
  -9  -1   2       20.69       20.13      0.53 o
  -8  -1   2       16.23       17.04      1.00 o
  -7  -1   2       24.87       29.92      0.82 o
  -6  -1   2      109.78      105.92      2.27 o
  -5  -1   2        0.04        0.58      0.48 o
  -4  -1   2       53.22       46.19      0.67 o
  -3  -1   2      435.33      433.17      3.34 o
  -2  -1   2     8387.70     7639.64     62.91 o
  -1  -1   2      736.73      738.16      7.58 o
   0  -1   2      283.52      313.04      7.01 o
   1  -1   2        9.89       10.69      0.65 o
   2  -1   2       29.48       28.49      0.58 o
   3  -1   2      450.77      419.54      8.78 o
   4  -1   2      166.46      168.79      4.71 o
   5  -1   2       49.62       39.64      0.98 o
   6  -1   2      155.09      159.37      4.13 o
   7  -1   2       15.37       15.19      0.47 o
   8  -1   2       48.72       49.97      0.87 o
   9  -1   2        9.06        7.64      0.55 o
  -9   0   2        1.07        1.29      0.56 o
  -8   0   2      168.55      168.96      5.17 o
  -7   0   2       33.56       32.04      1.12 o
  -6   0   2       26.12       27.07      0.72 o
  -5   0   2       37.49       34.65      0.73 o
  -4   0   2        5.71        6.63      0.44 o
  -3   0   2      322.00      310.96      3.38 o
  -2   0   2      380.36      406.33     36.29 o
  -1   0   2     3994.61     3964.93    105.50 o
   0   0   2      214.26      224.05      3.80 o
   1   0   2      197.35      201.65     15.71 o
   2   0   2      791.65      766.16     19.82 o
   3   0   2      589.11      623.69     11.43 o
   4   0   2      608.31      611.76     16.42 o
   5   0   2        2.80        3.01      0.37 o
   6   0   2        4.19        4.51      0.43 o
   7   0   2        0.00        0.20      0.43 o
   8   0   2       25.66       25.07      0.95 o
   9   0   2       16.90       14.45      0.54 o
  -9   1   2       10.48       10.22      0.58 o
  -8   1   2        1.39        3.17      0.84 o
  -7   1   2       16.88       18.42      0.54 o
  -6   1   2        4.57        3.57      0.51 o
  -5   1   2      605.57      584.32      5.16 o
  -4   1   2       85.89       89.09      1.02 o
  -3   1   2      240.24      248.92      1.83 o
  -2   1   2      502.29      591.33      7.39 o
  -1   1   2      466.29      507.70      6.08 o
   0   1   2     4674.05     4127.94    155.81 o
   1   1   2        0.17        6.56      2.58 o
   2   1   2     1054.51      917.06     62.98 o
   3   1   2      249.79      249.72     11.75 o
   4   1   2       83.18       66.26      2.27 o
   5   1   2       97.86       93.37      2.13 o
   6   1   2        4.57        5.72      0.42 o
   7   1   2       35.30       38.21      1.65 o
   8   1   2       32.51       33.59      1.48 o
   9   1   2       31.58       27.59      0.53 o
  10   1   2       24.45       23.44      3.18 o
  -8   2   2        7.76        8.17      0.57 o
  -7   2   2        1.81        2.10      0.49 o
  -6   2   2      289.79      289.70      2.19 o
  -5   2   2      213.24      211.44      6.20 o
  -4   2   2      101.14      109.68      2.53 o
  -3   2   2       79.02       83.06      1.20 o
  -2   2   2      322.58      325.97      4.21 o
  -1   2   2     2263.71     2219.90     17.98 o
   0   2   2      643.53      657.14      3.06 o
   1   2   2     2187.55     1886.22     73.99 o
   2   2   2        1.71        1.59      1.02 o
   3   2   2      480.59      468.74     10.82 o
   4   2   2        3.93        2.96      0.70 o
   5   2   2        3.68        8.25      0.44 o
   6   2   2       53.90       57.04      3.29 o
   7   2   2        0.16        0.73      0.38 o
   8   2   2       18.39       16.90      0.44 o
   9   2   2        0.52        1.73      0.45 o
  10   2   2       21.09       23.73      1.05 o
  -8   3   2        2.36        1.71      0.66 o
  -7   3   2       36.47       30.24      0.95 o
  -6   3   2      363.10      366.55      2.87 o
  -5   3   2       84.78       92.91      1.14 o
  -4   3   2       56.25       53.17      0.62 o
  -3   3   2      303.00      287.24      3.70 o
  -2   3   2       18.04       18.60      0.77 o
  -1   3   2       24.87       31.39      0.87 o
   0   3   2      645.16      708.74     38.33 o
   1   3   2      305.71      278.77     17.87 o
   2   3   2      728.34      589.78      6.26 o
   3   3   2      184.48      157.65      9.65 o
   4   3   2      594.96      589.11      7.67 o
   5   3   2      161.00      173.64      4.05 o
   6   3   2      146.67      143.66      5.62 o
   7   3   2        0.27        0.43      0.59 o
   8   3   2       92.43       79.94      3.00 o
   9   3   2       11.41       10.40      0.72 o
  10   3   2        3.79        3.88      0.58 o
  -7   4   2        0.07        0.53      0.58 o
  -6   4   2        0.04        0.07      0.53 o
  -5   4   2       45.88       44.00      1.19 o
  -4   4   2      313.25      322.28      5.78 o
  -3   4   2        7.14        7.11      0.50 o
  -2   4   2      950.82     1016.36      4.66 o
  -1   4   2       30.83       35.39      2.61 o
   0   4   2       44.41       49.29      1.50 o
   1   4   2      643.59      567.49     33.70 o
   2   4   2      734.85      619.65      7.26 o
   3   4   2       63.76       60.44      4.49 o
   4   4   2        7.20       10.94      0.76 o
   5   4   2        3.68        3.94      0.56 o
   6   4   2       13.20       15.64      0.57 o
   7   4   2       10.97       10.26      0.74 o
   8   4   2        0.14        0.40      0.62 o
   9   4   2        5.01        6.87      0.85 o
  10   4   2        7.42        6.88      0.54 o
  -7   5   2       54.58       48.84      2.14 o
  -6   5   2       12.74       12.58      0.69 o
  -5   5   2        8.92        8.99      0.50 o
  -4   5   2      205.76      211.26      3.89 o
  -3   5   2      282.11      285.00      5.09 o
  -2   5   2       17.53       19.61      0.55 o
  -1   5   2      413.13      409.41     22.58 o
   0   5   2        1.85        2.04      0.70 o
   1   5   2       19.47       11.88      0.71 o
   2   5   2      427.84      414.76     35.93 o
   3   5   2      430.05      383.28     31.84 o
   4   5   2       17.78       13.77      1.63 o
   5   5   2       23.84       24.87      2.80 o
   6   5   2       29.84       26.26      0.68 o
   7   5   2        2.81        2.81      0.50 o
   8   5   2      109.57      111.26      8.67 o
   9   5   2       20.14       18.92      1.27 o
  10   5   2       16.59       13.55      1.26 o
  -6   6   2       24.42       18.77      1.52 o
  -5   6   2       12.73       14.16      1.07 o
  -4   6   2       46.02       43.78      1.78 o
  -3   6   2       64.46       69.93      1.00 o
  -2   6   2      135.26      136.75      3.50 o
  -1   6   2       11.90       12.09      0.81 o
   0   6   2       62.87       70.41      3.30 o
   1   6   2        6.95        8.15      0.83 o
   2   6   2        2.26        2.81      0.60 o
   3   6   2        0.21        0.70      0.81 o
   4   6   2      149.76      140.50     18.15 o
   5   6   2      196.88      202.07     25.50 o
   6   6   2       93.80       84.36     14.10 o
   7   6   2      109.35      106.41      6.39 o
   8   6   2        2.48        3.65      0.57 o
   9   6   2        0.08        1.94      0.71 o
  10   6   2        0.38        2.22      0.80 o
  -5   7   2       11.36       12.27      0.57 o
  -4   7   2        4.08        4.61      0.46 o
  -3   7   2        0.10        0.35      0.48 o
  -2   7   2      148.53      156.53      3.22 o
  -1   7   2      790.33      788.07     36.72 o
   0   7   2       15.52       15.87      1.80 o
   1   7   2       80.30       75.33      9.81 o
   2   7   2        5.93        6.11      1.19 o
   3   7   2       11.14       10.73      1.16 o
   4   7   2       20.65       24.37      1.30 o
   5   7   2        0.49        0.68      0.83 o
   6   7   2       27.65       30.19      4.93 o
   7   7   2        0.94        3.09      0.54 o
   8   7   2       63.67       63.87      8.84 o
   9   7   2        0.03        0.90      0.58 o
  10   7   2        2.46        2.78      0.70 o
  -4   8   2        0.38        0.55      0.59 o
  -3   8   2        6.89        7.30      0.48 o
  -2   8   2       50.78       49.96      3.05 o
  -1   8   2       12.11       14.17      0.68 o
   0   8   2        7.24        8.57      0.82 o
   1   8   2       27.77       23.94      3.55 o
   2   8   2        0.26        0.84      0.78 o
   3   8   2       48.24       47.38      1.72 o
   4   8   2        3.56        5.18      0.84 o
   5   8   2        0.73        1.05      0.80 o
   6   8   2        4.66        4.53      0.67 o
   7   8   2       86.05      100.17     15.06 o
   8   8   2       46.18       56.31      5.36 o
   9   8   2       23.67       22.00      4.38 o
  10   8   2        0.24        0.71      0.79 o
  -3   9   2       24.91       23.98      1.15 o
  -2   9   2        0.32        0.18      0.47 o
  -1   9   2        2.81        3.53      0.79 o
   0   9   2       13.81       18.75      0.90 o
   1   9   2      253.75      252.12     39.01 o
   2   9   2        0.43        0.16      0.85 o
   3   9   2        0.07        1.45      0.83 o
   4   9   2        1.22        0.31      0.78 o
   5   9   2        0.32        1.05      0.78 o
   6   9   2       15.03       14.31      2.42 o
   7   9   2        0.01       -0.03      0.82 o
   8   9   2       10.64       10.70      1.36 o
   9   9   2        0.00        0.47      0.80 o
  10   9   2        0.14        0.35      1.03 o
  -2  10   2        1.07        1.11      0.76 o
  -1  10   2       15.34       15.55      0.95 o
   0  10   2        3.32        2.74      0.68 o
   1  10   2       14.49       17.31      1.44 o
   2  10   2        2.76        2.81      0.67 o
   3  10   2        4.44        5.25      0.88 o
   4  10   2        8.73        9.11      0.82 o
   5  10   2       15.34       15.61      2.35 o
   6  10   2        0.39        0.59      0.81 o
   7  10   2        6.32        6.87      2.04 o
   8  10   2        0.35        0.56      0.83 o
   9  10   2        0.41        0.31      0.79 o
   0  11   2        0.61        1.83      1.11 o
   1  11   2        4.78        4.91      1.07 o
   2  11   2        0.45        0.35      0.75 o
   3  11   2        0.00        0.97      0.94 o
   4  11   2        5.88        6.03      0.71 o
   5  11   2        0.01        0.29      0.65 o
   6  11   2        6.31        8.04      1.16 o
   7  11   2        1.64        0.71      0.87 o
   8  11   2        1.58        2.02      0.91 o
   2  12   2        7.35        8.85      1.22 o
   3  12   2       15.78       17.72      1.25 o
   4  12   2       16.49       16.01      2.35 o
   5  12   2       10.70        9.89      1.49 o
   6  12   2        0.03        0.50      0.70 o
   7  12   2        8.48        8.24      1.03 o
  -6 -11   3        0.94       -0.66      1.20 o
  -5 -11   3        1.24        1.03      0.87 o
  -4 -11   3        2.28        0.88      1.19 o
  -3 -11   3        4.60        4.76      1.22 o
  -2 -11   3        7.40        7.60      1.24 o
  -8 -10   3        0.09       -0.10      1.02 o
  -7 -10   3        8.43        7.52      1.10 o
  -6 -10   3        3.34        1.35      1.02 o
  -5 -10   3        0.48        1.20      1.08 o
  -4 -10   3        4.99        3.49      1.16 o
  -3 -10   3        0.32        0.86      1.09 o
  -2 -10   3        4.17        5.72      1.16 o
  -1 -10   3       56.05       48.08      1.48 o
   0 -10   3       29.02       30.12      1.46 o
  -9  -9   3        0.09        0.52      0.69 o
  -8  -9   3        0.79        0.33      1.04 o
  -7  -9   3        5.87        5.56      1.03 o
  -6  -9   3        0.35        0.71      1.04 o
  -5  -9   3       12.94       12.60      2.00 o
  -4  -9   3       34.66       33.21      1.43 o
  -3  -9   3       28.38       29.45      1.27 o
  -2  -9   3        0.19        0.32      0.98 o
  -1  -9   3        8.17        8.14      1.10 o
   0  -9   3        0.88        0.01      0.67 o
   1  -9   3       60.18       61.22      2.98 o
   2  -9   3        1.20        2.22      0.85 o
  -9  -8   3        0.05        0.26      0.83 o
  -8  -8   3        0.00        0.04      1.11 o
  -7  -8   3        4.89        4.87      0.72 o
  -6  -8   3        1.03        0.60      0.73 o
  -5  -8   3       27.48       24.34      2.64 o
  -4  -8   3        0.42        0.42      1.01 o
  -3  -8   3        5.49        5.34      1.08 o
  -2  -8   3        9.63       11.09      1.11 o
  -1  -8   3       20.70       22.80      1.21 o
   0  -8   3       12.57       15.48      1.21 o
   1  -8   3        4.28        4.36      0.64 o
   2  -8   3        2.18        2.23      0.78 o
   3  -8   3        5.97        7.16      0.71 o
 -10  -7   3        0.12       -0.23      0.80 o
  -9  -7   3       14.01       13.55      1.01 o
  -8  -7   3        1.05        2.09      0.55 o
  -7  -7   3        1.71        4.05      2.51 o
  -6  -7   3        0.40        0.79      0.58 o
  -5  -7   3        6.78        7.73      0.78 o
  -4  -7   3        2.46        2.44      1.45 o
  -3  -7   3        4.28        5.95      1.15 o
  -2  -7   3       76.42       76.04      1.61 o
  -1  -7   3      223.96      223.84      2.36 o
   0  -7   3      195.38      212.50     13.09 o
   1  -7   3       16.14       15.74      0.93 o
   2  -7   3       45.88       45.28      1.60 o
   3  -7   3        8.36        8.49      0.54 o
   4  -7   3        4.99        4.20      0.68 o
 -10  -6   3        0.01        0.05      1.04 o
  -9  -6   3        2.98        3.45      0.78 o
  -8  -6   3       14.26       13.14      1.20 o
  -7  -6   3        0.09        1.10      0.50 o
  -6  -6   3       35.12       35.91      1.74 o
  -5  -6   3        1.34        1.58      0.71 o
  -4  -6   3        0.87        5.88      1.37 o
  -3  -6   3      149.00      139.28      2.57 o
  -2  -6   3        0.99        0.24      1.01 o
  -1  -6   3        0.09        0.33      0.99 o
   0  -6   3       27.83       26.23      1.26 o
   1  -6   3       76.79       78.80      1.44 o
   2  -6   3       14.00       14.31      0.82 o
   3  -6   3        4.97        8.27      0.51 o
   4  -6   3       21.40       18.94      1.17 o
   5  -6   3        2.78        3.51      0.67 o
 -10  -5   3        6.15        6.48      0.71 o
  -9  -5   3       13.86       10.82      0.81 o
  -8  -5   3        0.41        0.12      0.52 o
  -7  -5   3       52.88       57.92      1.92 o
  -6  -5   3        2.69        4.54      1.08 o
  -5  -5   3      215.92      221.48     11.57 o
  -4  -5   3        0.01        0.52      0.70 o
  -3  -5   3       21.89       19.24      1.29 o
  -2  -5   3        2.39        1.79      1.32 o
  -1  -5   3        4.95        7.82      1.18 o
   0  -5   3        0.95        1.35      0.94 o
   1  -5   3        3.95        3.75      0.57 o
   2  -5   3      153.49      143.33      3.36 o
   3  -5   3      107.90       99.31      1.99 o
   4  -5   3       11.30       10.24      0.50 o
   5  -5   3       29.29       30.69      1.28 o
   6  -5   3        2.23        2.71      0.80 o
 -10  -4   3        5.16        6.26      0.84 o
  -9  -4   3        0.11       -0.24      0.74 o
  -8  -4   3        1.28        3.46      0.75 o
  -7  -4   3        0.73        0.87      0.59 o
  -6  -4   3       19.45       21.33      2.00 o
  -5  -4   3       38.20       34.25      2.27 o
  -4  -4   3      132.18      129.68      4.57 o
  -3  -4   3       16.81       19.66      1.24 o
  -2  -4   3       79.33       91.31      1.99 o
  -1  -4   3      391.85      374.20     14.44 o
   0  -4   3      742.71      795.95     25.42 o
   1  -4   3       77.93       85.17      1.97 o
   2  -4   3      165.51      177.65      3.18 o
   3  -4   3        6.70        6.10      0.47 o
   4  -4   3       18.99       15.72      0.48 o
   5  -4   3        0.21        0.99      0.46 o
   6  -4   3        2.38        2.23      0.63 o
   7  -4   3       10.48       11.43      0.84 o
 -10  -3   3       12.94       15.29      1.02 o
  -9  -3   3        3.07        2.97      0.49 o
  -8  -3   3        4.16        3.54      0.59 o
  -7  -3   3      144.89      138.04      1.84 o
  -6  -3   3       79.24       84.54      1.36 o
  -5  -3   3       12.81       13.79      1.16 o
  -4  -3   3       67.90       70.86      0.93 o
  -3  -3   3      259.76      233.71      4.43 o
  -2  -3   3        2.82        3.47      0.70 o
  -1  -3   3      329.25      335.98     24.75 o
   0  -3   3        0.27        2.07      0.53 o
   1  -3   3        0.07        1.30      0.45 o
   2  -3   3       81.80       79.51      0.79 o
   3  -3   3        1.67        3.18      0.41 o
   4  -3   3       47.40       44.08      0.59 o
   5  -3   3        0.33        0.35      0.47 o
   6  -3   3        0.43        0.63      0.60 o
   7  -3   3       14.09       15.51      0.67 o
 -10  -2   3        2.87        2.16      0.53 o
  -9  -2   3        0.10        0.12      0.44 o
  -8  -2   3        0.09        0.36      0.43 o
  -7  -2   3      114.03      110.13      4.82 o
  -6  -2   3       85.39       83.70      1.85 o
  -5  -2   3        0.97        1.76      0.40 o
  -4  -2   3      564.15      590.57      6.67 o
  -3  -2   3     1037.32     1038.27      3.83 o
  -2  -2   3       14.56       14.08      0.84 o
  -1  -2   3      342.89      377.43     23.52 o
   0  -2   3       46.84       63.42      1.11 o
   1  -2   3      357.14      379.13      4.59 o
   2  -2   3      944.55      991.30     13.24 o
   3  -2   3       47.78       51.50      0.81 o
   4  -2   3      368.01      381.55      2.25 o
   5  -2   3       42.93       44.03      0.96 o
   6  -2   3      120.26      118.39      1.97 o
   7  -2   3        0.26        0.76      0.42 o
   8  -2   3       25.81       23.59      1.28 o
  -9  -1   3        7.18        8.43      0.49 o
  -8  -1   3       12.88       16.59      0.60 o
  -7  -1   3       31.96       30.94      0.82 o
  -6  -1   3      169.30      165.98      0.92 o
  -5  -1   3       74.38       70.50      0.69 o
  -4  -1   3       31.29       31.73      1.16 o
  -3  -1   3       17.56       20.04      0.66 o
  -2  -1   3     1018.33     1098.05      3.91 o
  -1  -1   3       60.18       63.27      1.15 o
   0  -1   3      409.66      447.41      6.40 o
   1  -1   3      152.12      168.81      1.80 o
   2  -1   3        0.03        0.73      0.40 o
   3  -1   3       11.99       12.61      0.40 o
   4  -1   3      242.37      243.77      2.50 o
   5  -1   3       93.66       99.35      1.75 o
   6  -1   3       24.31       26.52      0.78 o
   7  -1   3       46.72       44.30      1.23 o
   8  -1   3        1.68        1.70      0.56 o
   9  -1   3        2.33        2.59      0.53 o
  -9   0   3        0.00        0.94      0.55 o
  -8   0   3       24.45       24.92      0.94 o
  -7   0   3      216.16      210.92      4.59 o
  -6   0   3        0.99        0.83      0.45 o
  -5   0   3        0.18        0.94      0.41 o
  -4   0   3       20.53       28.49      0.55 o
  -3   0   3        7.42        6.42      0.45 o
  -2   0   3      620.76      612.06     13.98 o
  -1   0   3    11702.60    10331.13    175.45 o
   0   0   3      411.26      442.26     12.07 o
   1   0   3       16.73       17.65      2.14 o
   2   0   3        3.33        4.76      0.59 o
   3   0   3      217.43      199.81      5.33 o
   4   0   3      220.45      231.01      4.44 o
   5   0   3      102.33       99.62      1.52 o
   6   0   3      171.99      176.61      4.08 o
   7   0   3      115.38      116.36      1.31 o
   8   0   3       77.31       76.06      0.93 o
   9   0   3        4.85        4.10      0.47 o
  -9   1   3        0.00        0.52      0.66 o
  -8   1   3       94.02       83.77      2.71 o
  -7   1   3      138.24      125.86      2.75 o
  -6   1   3      278.92      278.26      3.42 o
  -5   1   3      156.39      159.73      2.74 o
  -4   1   3       24.34       21.68      0.52 o
  -3   1   3        2.19        2.49      0.54 o
  -2   1   3       20.39       23.70      1.17 o
  -1   1   3     1641.46     1847.00     38.54 o
   0   1   3      846.51      894.28     16.94 o
   1   1   3      129.64      106.97      4.17 o
   2   1   3      268.23      219.14      2.60 o
   3   1   3       13.19       19.16      1.50 o
   4   1   3       29.79       27.84      1.94 o
   5   1   3        7.90        7.69      0.45 o
   6   1   3      192.46      196.67      3.33 o
   7   1   3        9.76       10.12      0.54 o
   8   1   3        2.19        2.01      0.51 o
   9   1   3        0.54        0.07      0.58 o
  -8   2   3       14.94       13.80      0.54 o
  -7   2   3       71.66       72.87      1.02 o
  -6   2   3       15.43       18.73      1.00 o
  -5   2   3      135.95      139.09      1.41 o
  -4   2   3       99.43       98.29      1.38 o
  -3   2   3      313.77      335.47      3.98 o
  -2   2   3      902.83      940.38      7.70 o
  -1   2   3       12.97       13.78      0.63 o
   0   2   3      914.31      893.63     47.93 o
   1   2   3     1661.88     1528.61    124.41 o
   2   2   3      578.07      473.52      5.84 o
   3   2   3      422.27      376.79     42.76 o
   4   2   3       61.37       61.93      0.89 o
   5   2   3        1.21        1.62      0.68 o
   6   2   3      164.34      171.15      4.43 o
   7   2   3       34.36       35.78      1.20 o
   8   2   3        6.37        6.68      0.67 o
   9   2   3       18.46       15.64      0.87 o
  10   2   3        6.06        5.92      0.66 o
  -8   3   3        0.53       -0.23      0.65 o
  -7   3   3       84.44       81.77      2.27 o
  -6   3   3      100.75      102.18      1.59 o
  -5   3   3       54.23       54.59      0.64 o
  -4   3   3        0.95        2.56      0.49 o
  -3   3   3       66.75       63.80      1.21 o
  -2   3   3       19.87       11.97      0.56 o
  -1   3   3      644.87      726.85      8.75 o
   0   3   3      890.69      899.07     22.18 o
   1   3   3      145.10      123.35      2.39 o
   2   3   3       26.92       22.17      1.07 o
   3   3   3      125.12      107.93      6.26 o
   4   3   3       98.10       86.69      7.87 o
   5   3   3        1.63        2.76      0.51 o
   6   3   3        2.32        3.12      0.67 o
   7   3   3       53.33       52.16      0.90 o
   8   3   3      127.28      129.98      4.36 o
   9   3   3        1.55        2.16      0.54 o
  10   3   3        1.46        2.84      0.59 o
  -7   4   3        5.43        3.93      0.55 o
  -6   4   3        4.51        4.39      0.47 o
  -5   4   3       15.37       13.26      0.70 o
  -4   4   3      277.51      285.61      4.27 o
  -3   4   3      518.57      553.40      9.37 o
  -2   4   3        2.02        6.19      0.67 o
  -1   4   3       17.58       21.05      0.80 o
   0   4   3      166.76      162.16      1.77 o
   1   4   3      106.30      106.30      7.23 o
   2   4   3      297.76      248.22     18.61 o
   3   4   3       21.89       16.54      0.96 o
   4   4   3        2.62        2.57      0.60 o
   5   4   3      150.93      160.87      3.04 o
   6   4   3      101.98      100.42      0.94 o
   7   4   3        6.91        6.41      0.52 o
   8   4   3       76.76       79.31      4.46 o
   9   4   3        1.48        2.89      0.87 o
  10   4   3        8.13        8.73      0.60 o
  -7   5   3        7.32        5.53      0.63 o
  -6   5   3        7.11        8.25      0.65 o
  -5   5   3        4.69        5.73      0.50 o
  -4   5   3        0.07        0.94      0.45 o
  -3   5   3       63.18       67.76      1.73 o
  -2   5   3      150.79      156.83      5.67 o
  -1   5   3      105.27      116.09      3.72 o
   0   5   3      198.23      193.01      7.86 o
   1   5   3      353.98      350.62     25.61 o
   2   5   3     1379.76     1300.80    128.65 o
   3   5   3       76.23       65.33      1.18 o
   4   5   3      204.13      175.28     15.90 o
   5   5   3       49.15       42.18      5.49 o
   6   5   3        1.75        2.49      0.50 o
   7   5   3        0.42       -0.36      0.72 o
   8   5   3        6.25        6.21      0.60 o
   9   5   3       13.09       17.68      2.37 o
  10   5   3       21.55       21.60      1.74 o
  -6   6   3       12.41       13.00      0.57 o
  -5   6   3        0.39        0.41      0.48 o
  -4   6   3       18.83       17.91      0.52 o
  -3   6   3      125.68      133.07      4.28 o
  -2   6   3      196.14      197.08      5.67 o
  -1   6   3      134.18      132.36      5.08 o
   0   6   3       11.77        9.89      0.62 o
   1   6   3        0.16        0.46      0.73 o
   2   6   3        3.47        2.21      0.78 o
   3   6   3        0.02        1.51      1.29 o
   4   6   3       32.67       34.14      2.58 o
   5   6   3       20.57       17.97      0.87 o
   6   6   3        8.09        5.98      0.58 o
   7   6   3        1.97        4.21      1.97 o
   8   6   3        5.03        4.85      0.90 o
   9   6   3        0.02        0.01      0.73 o
  10   6   3        2.58        2.94      0.68 o
  -5   7   3        0.14        0.24      0.52 o
  -4   7   3        0.74        0.89      0.49 o
  -3   7   3       13.42       14.79      0.70 o
  -2   7   3        0.51        0.34      0.67 o
  -1   7   3      424.35      428.81     24.35 o
   0   7   3       91.98       93.74      4.85 o
   1   7   3      115.71      115.80     11.73 o
   2   7   3       84.45       80.12      8.70 o
   3   7   3        5.72        5.30      0.62 o
   4   7   3      120.52      120.70      5.29 o
   5   7   3       13.22       14.67      0.86 o
   6   7   3       55.89       57.62      7.90 o
   7   7   3      164.67      172.87      9.35 o
   8   7   3       12.51       10.76      2.36 o
   9   7   3        1.68        3.03      0.65 o
  10   7   3        0.16        0.24      0.64 o
  -4   8   3        1.31        2.15      0.60 o
  -3   8   3       17.73       18.79      1.12 o
  -2   8   3        2.32        2.24      0.62 o
  -1   8   3       15.56       15.34      0.68 o
   0   8   3        3.42        3.27      0.84 o
   1   8   3       25.44       28.20      2.30 o
   2   8   3      110.23       98.02     12.63 o
   3   8   3        8.72       10.85      1.19 o
   4   8   3       63.77       63.39      1.11 o
   5   8   3        2.87        4.76      0.81 o
   6   8   3       14.07       14.04      1.19 o
   7   8   3        8.27        9.64      1.09 o
   8   8   3        1.79        0.81      0.70 o
   9   8   3        0.42        0.00      0.62 o
  10   8   3        3.68        3.83      0.70 o
  -3   9   3        0.51        0.77      0.46 o
  -2   9   3        0.24        0.66      0.54 o
  -1   9   3       11.35       13.33      0.82 o
   0   9   3       37.09       35.28      4.22 o
   1   9   3      207.85      213.14     34.42 o
   2   9   3        2.56        1.85      0.63 o
   3   9   3       27.12       29.34      1.83 o
   4   9   3       46.05       41.34      1.38 o
   5   9   3        0.41        0.38      0.81 o
   6   9   3       84.38       90.33     11.30 o
   7   9   3       23.13       23.70      4.04 o
   8   9   3        5.01        6.13      0.75 o
   9   9   3       12.06       11.23      1.54 o
  10   9   3        0.60        0.30      0.82 o
  -2  10   3        4.22        4.36      0.51 o
  -1  10   3        4.82        5.30      0.89 o
   0  10   3        0.13        0.19      0.83 o
   1  10   3       71.61       70.80     11.36 o
   2  10   3        9.84        9.03      0.93 o
   3  10   3        0.36        0.87      0.67 o
   4  10   3        3.98        4.15      0.81 o
   5  10   3        3.15        2.18      0.65 o
   6  10   3        5.00        6.34      1.06 o
   7  10   3        0.41        0.98      0.82 o
   8  10   3        0.01       -0.08      0.83 o
   9  10   3        0.00        0.05      0.65 o
   0  11   3        0.09       -0.03      0.71 o
   1  11   3        0.08        0.65      0.68 o
   2  11   3       23.09       22.74      1.24 o
   3  11   3       87.51       92.63      3.31 o
   4  11   3       12.57       13.19      1.32 o
   5  11   3       38.55       41.79      3.70 o
   6  11   3        0.43        0.95      0.70 o
   7  11   3        1.32        1.06      0.89 o
   8  11   3        0.41        1.46      0.88 o
   2  12   3        0.12        1.20      0.90 o
   3  12   3       50.19       52.64      3.50 o
   4  12   3        3.99        5.70      0.94 o
   5  12   3        0.04        0.14      0.86 o
   6  12   3        6.68        6.12      1.04 o
   7  12   3       11.14       12.11      0.79 o
  -7 -10   4        8.37        6.03      1.13 o
  -6 -10   4        1.94        1.19      1.08 o
  -5 -10   4        8.91        9.26      1.23 o
  -4 -10   4        3.91        3.33      1.19 o
  -3 -10   4        7.83        6.38      1.16 o
  -2 -10   4        1.90        2.03      1.13 o
  -1 -10   4        5.11        8.25      0.75 o
  -8  -9   4        0.71        1.45      0.85 o
  -7  -9   4       11.88       10.89      1.15 o
  -6  -9   4        4.98        5.10      1.07 o
  -5  -9   4        2.02        2.00      1.04 o
  -4  -9   4        6.00        6.13      1.14 o
  -3  -9   4        3.73        3.49      1.09 o
  -2  -9   4       11.48       12.26      1.18 o
  -1  -9   4        0.02        0.59      0.78 o
   0  -9   4       42.30       37.59      3.69 o
   1  -9   4        1.01        0.41      0.70 o
  -9  -8   4        2.37        1.14      0.83 o
  -8  -8   4        1.60        1.29      0.78 o
  -7  -8   4        0.93        1.30      0.62 o
  -6  -8   4       23.07       24.39      2.49 o
  -5  -8   4        0.08        0.79      0.74 o
  -4  -8   4       26.99       25.66      2.59 o
  -3  -8   4      105.08      108.41      1.82 o
  -2  -8   4       25.21       21.19      1.22 o
  -1  -8   4       13.30       13.09      1.37 o
   0  -8   4        8.24        6.96      0.65 o
   1  -8   4        0.45        1.45      0.86 o
   2  -8   4       25.37       23.57      1.05 o
   3  -8   4        5.56        4.08      0.88 o
  -9  -7   4        0.06       -0.31      0.57 o
  -8  -7   4        0.20       -0.20      0.61 o
  -7  -7   4       41.25       40.79      3.42 o
  -6  -7   4        3.87        3.60      0.63 o
  -5  -7   4        3.43        2.59      0.71 o
  -4  -7   4       11.80       10.19      0.85 o
  -3  -7   4        1.13        0.90      1.08 o
  -2  -7   4        3.11        2.53      1.08 o
  -1  -7   4        6.25        6.37      1.02 o
   0  -7   4        5.41        6.33      0.76 o
   1  -7   4        4.23        1.87      0.74 o
   2  -7   4       27.52       25.61      2.48 o
   3  -7   4        0.95        0.96      0.65 o
   4  -7   4       18.67       17.29      1.06 o
  -9  -6   4        2.84        4.92      0.82 o
  -8  -6   4        3.03        3.65      0.63 o
  -7  -6   4      108.59      110.81      5.61 o
  -6  -6   4       46.90       46.06      1.42 o
  -5  -6   4      116.06      121.27     10.22 o
  -4  -6   4       44.75       45.29      3.59 o
  -3  -6   4       24.86       25.92      1.67 o
  -2  -6   4       92.28       94.18      1.60 o
  -1  -6   4      125.74      121.86      2.15 o
   0  -6   4        4.29        4.14      0.63 o
   1  -6   4       86.32       88.25      3.95 o
   2  -6   4       40.32       40.94      2.00 o
   3  -6   4       23.94       23.63      1.66 o
   4  -6   4       23.47       21.68      1.39 o
   5  -6   4        6.95        6.17      0.71 o
 -10  -5   4       10.18       10.49      0.90 o
  -9  -5   4       29.78       30.22      4.16 o
  -8  -5   4        2.49        2.72      0.73 o
  -7  -5   4       55.59       50.32      3.76 o
  -6  -5   4        5.86        4.58      0.71 o
  -5  -5   4        2.91        1.82      0.72 o
  -4  -5   4        1.10        2.41      0.69 o
  -3  -5   4        2.71        4.03      0.74 o
  -2  -5   4       24.36       20.03      3.08 o
  -1  -5   4      320.23      308.64     10.90 o
   0  -5   4        4.96        2.86      0.62 o
   1  -5   4      108.35      107.29      3.03 o
   2  -5   4        8.07        7.09      0.52 o
   3  -5   4        2.46        1.08      0.51 o
   4  -5   4       38.88       35.36      0.67 o
   5  -5   4        4.04        3.80      0.57 o
   6  -5   4       10.08        8.85      0.82 o
 -10  -4   4        0.50        1.52      0.71 o
  -9  -4   4        0.09        0.48      0.77 o
  -8  -4   4       11.60       11.32      0.66 o
  -7  -4   4       73.00       72.06      2.73 o
  -6  -4   4      204.96      210.73      3.04 o
  -5  -4   4      297.33      293.07     10.86 o
  -4  -4   4       21.51       23.55      0.80 o
  -3  -4   4       20.35       19.12      0.82 o
  -2  -4   4       39.46       40.11      2.41 o
  -1  -4   4       13.68       19.79      1.43 o
   0  -4   4        1.12        2.13      0.62 o
   1  -4   4       32.14       29.45      0.91 o
   2  -4   4        0.50        0.18      0.54 o
   3  -4   4       63.67       63.71      1.24 o
   4  -4   4      112.82      105.37      2.29 o
   5  -4   4       19.48       17.95      0.99 o
   6  -4   4       45.00       44.65      2.70 o
   7  -4   4        4.56        5.64      0.63 o
 -10  -3   4        7.52        7.52      0.67 o
  -9  -3   4        0.24        0.44      0.44 o
  -8  -3   4        0.18       -0.06      0.46 o
  -7  -3   4       88.82       93.36      1.62 o
  -6  -3   4      143.56      144.25      4.25 o
  -5  -3   4        4.53        4.97      0.58 o
  -4  -3   4        0.86        0.39      0.66 o
  -3  -3   4      317.99      338.88      6.95 o
  -2  -3   4     1178.18     1230.75     67.82 o
  -1  -3   4       83.90       91.45      3.81 o
   0  -3   4      922.00     1014.65      5.25 o
   1  -3   4      734.10      711.01     33.35 o
   2  -3   4        0.04        0.04      0.50 o
   3  -3   4      136.47      136.52      2.71 o
   4  -3   4        7.66        7.12      0.52 o
   5  -3   4        2.87        3.71      0.60 o
   6  -3   4       40.84       35.03      0.64 o
   7  -3   4        7.30        7.33      0.67 o
  -9  -2   4        0.42        0.66      0.51 o
  -8  -2   4        7.90        6.24      0.55 o
  -7  -2   4      209.45      208.32      3.96 o
  -6  -2   4      369.00      377.29      7.28 o
  -5  -2   4       20.82       21.22      0.57 o
  -4  -2   4        9.50        8.05      0.58 o
  -3  -2   4        1.38        1.87      0.65 o
  -2  -2   4      131.93      161.14      7.11 o
  -1  -2   4      795.96      960.70     74.84 o
   0  -2   4       41.99       41.05      0.87 o
   1  -2   4        3.34        1.23      0.64 o
   2  -2   4      102.43       97.98      2.72 o
   3  -2   4      263.79      264.04      5.73 o
   4  -2   4       95.69       95.16      2.18 o
   5  -2   4        2.63        2.76      0.42 o
   6  -2   4       14.93       15.41      0.48 o
   7  -2   4       17.76       15.27      0.51 o
   8  -2   4       41.88       42.80      2.58 o
  -9  -1   4        0.62        1.02      0.50 o
  -8  -1   4        7.41        8.12      0.53 o
  -7  -1   4        7.38        6.68      0.47 o
  -6  -1   4      118.95      115.90      3.13 o
  -5  -1   4      310.14      303.29     12.48 o
  -4  -1   4      148.16      151.74      2.13 o
  -3  -1   4     2875.39     2951.88     62.38 o
  -2  -1   4       58.98       51.07      0.89 o
  -1  -1   4      109.08      109.14      1.32 o
   0  -1   4     1134.58     1193.60      3.54 o
   1  -1   4      114.32      121.73      1.47 o
   2  -1   4      343.88      366.50      6.10 o
   3  -1   4       82.78       72.28      2.48 o
   4  -1   4       40.11       38.75      0.83 o
   5  -1   4      351.28      335.47      3.58 o
   6  -1   4        0.16        1.07      0.49 o
   7  -1   4        7.00        7.91      0.74 o
   8  -1   4       15.00       14.28      0.55 o
  -9   0   4        2.09        3.56      0.47 o
  -8   0   4       30.61       29.43      1.33 o
  -7   0   4       60.69       60.31      2.02 o
  -6   0   4        6.52        7.14      0.54 o
  -5   0   4      112.67      113.43      0.87 o
  -4   0   4      294.34      313.46      4.54 o
  -3   0   4      759.25      839.60     29.21 o
  -2   0   4      212.47      230.47      6.03 o
  -1   0   4       40.86       41.16      0.92 o
   0   0   4      998.00     1006.05     42.61 o
   1   0   4      803.50      826.09     61.89 o
   2   0   4      217.89      221.59     18.45 o
   3   0   4       46.23       44.75      2.04 o
   4   0   4      204.61      190.84      5.92 o
   5   0   4       96.57       99.83      1.62 o
   6   0   4       64.16       61.86      2.13 o
   7   0   4       43.78       41.76      0.76 o
   8   0   4        0.30        0.59      0.47 o
   9   0   4        1.00        1.49      0.58 o
  -9   1   4        0.02        0.80      0.56 o
  -8   1   4       25.76       28.87      1.65 o
  -7   1   4        0.86        0.81      0.53 o
  -6   1   4      304.32      309.22      7.45 o
  -5   1   4       12.19       12.20      0.48 o
  -4   1   4      146.18      161.39      4.58 o
  -3   1   4       17.71       10.47      0.70 o
  -2   1   4       23.88       23.57      0.88 o
  -1   1   4      616.40      646.10     17.89 o
   0   1   4        5.28        3.54      0.85 o
   1   1   4       95.35       88.74      5.94 o
   2   1   4      716.45      567.73     18.52 o
   3   1   4        0.03        0.52      0.70 o
   4   1   4      115.14      124.02      4.96 o
   5   1   4        5.53        7.54      0.59 o
   6   1   4       63.14       59.49      1.77 o
   7   1   4      265.86      266.85      7.96 o
   8   1   4        9.34       12.26      0.57 o
   9   1   4        6.49        7.59      1.18 o
  -8   2   4        0.10        0.55      0.53 o
  -7   2   4        0.09        0.62      0.51 o
  -6   2   4        0.48        0.45      0.44 o
  -5   2   4        3.15        3.50      0.56 o
  -4   2   4       22.90       23.24      0.57 o
  -3   2   4      502.13      548.78      7.00 o
  -2   2   4     1389.40     1561.21     14.95 o
  -1   2   4       62.63       77.41      2.77 o
   0   2   4       26.25       23.09      1.76 o
   1   2   4      287.26      272.54     16.82 o
   2   2   4     2020.62     1658.11     59.57 o
   3   2   4       17.13       17.08      0.79 o
   4   2   4        5.75       12.91      1.59 o
   5   2   4       20.75       16.90      0.99 o
   6   2   4        6.87        8.78      0.50 o
   7   2   4       24.10       25.44      1.14 o
   8   2   4        0.28        0.34      0.49 o
   9   2   4        0.24        0.02      0.63 o
  10   2   4        8.76        8.00      1.43 o
  -8   3   4        0.06       -0.02      0.50 o
  -7   3   4       14.97       16.48      0.92 o
  -6   3   4        8.96        8.37      0.56 o
  -5   3   4       56.70       57.99      2.17 o
  -4   3   4      141.54      136.70      1.09 o
  -3   3   4       57.67       67.20      1.62 o
  -2   3   4      300.85      320.78      4.78 o
  -1   3   4        0.21        1.63      0.71 o
   0   3   4      253.82      263.63      7.11 o
   1   3   4      424.82      436.45     16.28 o
   2   3   4      317.52      297.17     23.42 o
   3   3   4      405.06      351.59      1.90 o
   4   3   4      836.96      696.43      3.43 o
   5   3   4        0.50        1.13      0.60 o
   6   3   4       38.28       41.01      2.06 o
   7   3   4       18.46       17.96      0.80 o
   8   3   4        0.66        0.39      0.69 o
   9   3   4        3.11        4.30      0.49 o
  10   3   4        2.98        2.77      0.52 o
  -7   4   4       16.71       15.99      0.69 o
  -6   4   4       31.00       33.95      1.56 o
  -5   4   4       43.42       41.25      2.94 o
  -4   4   4       27.22       26.13      0.80 o
  -3   4   4       38.55       45.51      1.16 o
  -2   4   4        8.01        9.61      0.58 o
  -1   4   4       85.73       80.25      1.64 o
   0   4   4      891.40      980.79     58.36 o
   1   4   4      293.13      265.32     14.36 o
   2   4   4        9.81       13.49      1.05 o
   3   4   4       20.99       26.44      1.64 o
   4   4   4      281.74      268.16     18.96 o
   5   4   4       41.15       40.66      5.24 o
   6   4   4       56.32       51.46      0.80 o
   7   4   4        1.41        1.35      1.03 o
   8   4   4       14.73       13.51      0.88 o
   9   4   4       14.81       16.32      1.79 o
  10   4   4        3.86        4.87      0.58 o
  -6   5   4        1.10        1.54      0.49 o
  -5   5   4        3.98        4.02      0.53 o
  -4   5   4       18.48       17.77      0.63 o
  -3   5   4        9.06       10.15      0.49 o
  -2   5   4       18.66       21.27      0.75 o
  -1   5   4        5.17        6.37      1.08 o
   0   5   4      116.17      118.53      6.75 o
   1   5   4        4.06       11.64      1.89 o
   2   5   4       12.13        9.39      1.50 o
   3   5   4        2.13        2.90      0.72 o
   4   5   4      321.86      258.75      6.93 o
   5   5   4        4.54        5.29      0.83 o
   6   5   4        3.15        4.36      0.61 o
   7   5   4       55.84       51.75      4.20 o
   8   5   4        6.65        7.86      0.73 o
   9   5   4        1.28        1.43      0.52 o
  10   5   4        0.36        0.27      0.67 o
  -6   6   4        0.08        0.48      0.48 o
  -5   6   4       12.12       12.50      0.96 o
  -4   6   4        1.25        1.60      0.39 o
  -3   6   4      215.92      220.79      5.77 o
  -2   6   4      125.18      125.97      5.36 o
  -1   6   4        6.98        7.50      0.71 o
   0   6   4       29.37       29.89      2.22 o
   1   6   4       37.46       43.56      3.71 o
   2   6   4       20.02       14.53      0.70 o
   3   6   4      142.92      140.36     10.18 o
   4   6   4        5.00        5.59      0.84 o
   5   6   4      141.06      128.74     11.36 o
   6   6   4        0.02        0.94      1.60 o
   7   6   4       76.20       84.52      2.61 o
   8   6   4        0.24        0.36      0.54 o
   9   6   4        0.02       -0.10      0.73 o
  10   6   4        0.26        0.75      0.81 o
  -5   7   4        5.76        5.75      0.49 o
  -4   7   4        0.53        0.93      0.48 o
  -3   7   4        0.03        0.59      0.40 o
  -2   7   4       24.09       25.45      2.00 o
  -1   7   4        0.01        0.54      0.73 o
   0   7   4        0.76        1.63      0.58 o
   1   7   4        0.44        1.27      0.75 o
   2   7   4       12.90       12.93      1.60 o
   3   7   4       13.85       17.53      1.75 o
   4   7   4       48.70       39.67      1.27 o
   5   7   4        0.96        2.19      0.99 o
   6   7   4      385.33      352.07     48.71 o
   7   7   4       20.89       22.44      4.19 o
   8   7   4       18.13       18.88      0.67 o
   9   7   4        5.61        5.55      0.76 o
  10   7   4        0.38        0.63      0.64 o
  -4   8   4        0.02        0.31      0.51 o
  -3   8   4        9.15       10.18      0.53 o
  -2   8   4        1.38        2.89      0.61 o
  -1   8   4      199.19      193.08     18.35 o
   0   8   4       12.88       12.91      1.53 o
   1   8   4       32.72       30.42      3.45 o
   2   8   4      134.74      135.66     17.86 o
   3   8   4       58.21       57.89      4.98 o
   4   8   4       26.70       25.27      0.83 o
   5   8   4        8.54        7.27      0.70 o
   6   8   4        0.57        1.00      0.81 o
   7   8   4       28.00       31.75      3.63 o
   8   8   4       21.13       21.38      0.83 o
   9   8   4       15.01       16.00      2.19 o
  10   8   4        0.23        2.07      0.90 o
  -3   9   4        2.92        3.31      0.54 o
  -2   9   4        1.11        1.05      0.55 o
  -1   9   4        2.06        1.83      0.53 o
   0   9   4       28.86       27.66      1.75 o
   1   9   4        6.53        6.81      1.49 o
   2   9   4        0.06        0.27      0.75 o
   3   9   4       31.80       31.48      3.00 o
   4   9   4        0.26        1.27      0.82 o
   5   9   4        9.83       11.31      0.84 o
   6   9   4       18.18       23.01      2.63 o
   7   9   4       18.79       17.92      2.36 o
   8   9   4       11.00       11.41      3.08 o
   9   9   4        0.42        1.38      1.55 o
  10   9   4        0.06       -0.02      0.71 o
  -2  10   4        0.40        0.41      0.54 o
  -1  10   4        0.04        0.48      0.81 o
   0  10   4        2.47        1.90      0.70 o
   1  10   4       24.93       24.96      5.23 o
   2  10   4       28.63       31.00      4.40 o
   3  10   4        0.68        1.68      0.80 o
   4  10   4       16.67       16.71      0.73 o
   5  10   4        0.56        0.99      0.62 o
   6  10   4       23.74       21.96      2.30 o
   7  10   4       47.57       52.94      8.09 o
   8  10   4        0.07        0.43      0.85 o
   9  10   4        1.08        1.47      0.66 o
   0  11   4        1.06        1.71      0.88 o
   1  11   4       16.22       19.26      3.51 o
   2  11   4        0.19        1.03      0.87 o
   3  11   4        6.77        5.06      0.82 o
   4  11   4        2.15        3.20      0.81 o
   5  11   4        6.53        7.49      0.71 o
   6  11   4       55.13       53.45      4.22 o
   7  11   4        0.82        1.81      0.86 o
   8  11   4        0.09        0.65      0.71 o
   2  12   4        0.01        0.49      0.73 o
   3  12   4        1.28        0.84      1.72 o
   4  12   4        0.12       -0.02      0.71 o
   5  12   4        4.00        6.61      0.90 o
   6  12   4       21.02       19.78      3.75 o
   7  12   4        7.00        7.14      1.36 o
  -6 -10   5       13.76       10.36      1.25 o
  -5 -10   5        2.04        1.96      0.82 o
  -4 -10   5        8.39        7.74      1.29 o
  -3 -10   5        0.05        0.42      1.15 o
  -2 -10   5        4.30        5.36      0.89 o
  -7  -9   5        4.88        4.13      0.70 o
  -6  -9   5       16.83       15.39      0.94 o
  -5  -9   5       50.08       41.21      1.38 o
  -4  -9   5       14.81       13.49      1.64 o
  -3  -9   5       14.63       12.49      1.49 o
  -2  -9   5        9.55       10.11      0.78 o
  -1  -9   5        0.39        1.29      1.19 o
   0  -9   5       10.84       12.53      1.06 o
  -8  -8   5        0.00        0.19      0.66 o
  -7  -8   5        0.96        1.63      0.82 o
  -6  -8   5       38.45       37.81      2.92 o
  -5  -8   5        7.83        7.43      0.82 o
  -4  -8   5       41.19       36.09      1.36 o
  -3  -8   5        2.30        2.22      1.14 o
  -2  -8   5        0.90        1.22      0.70 o
  -1  -8   5        1.60        1.19      0.78 o
   0  -8   5       16.89       17.65      2.24 o
   1  -8   5        9.12        7.50      0.86 o
   2  -8   5        0.71        2.11      0.71 o
  -9  -7   5        0.01        1.08      0.84 o
  -8  -7   5        0.10        0.78      0.79 o
  -7  -7   5       99.61       95.64      7.98 o
  -6  -7   5       55.80       49.19      2.49 o
  -5  -7   5        2.47        2.89      0.74 o
  -4  -7   5        0.17        0.44      0.78 o
  -3  -7   5      130.37      130.73      5.42 o
  -2  -7   5        1.29        1.82      1.09 o
  -1  -7   5        3.74        3.35      0.84 o
   0  -7   5       11.43       13.84      1.04 o
   1  -7   5        4.29        4.45      0.64 o
   2  -7   5       11.74       13.73      1.71 o
   3  -7   5        9.93        9.06      1.02 o
  -9  -6   5        1.85        2.41      0.83 o
  -8  -6   5        0.31        1.00      0.77 o
  -7  -6   5        0.72        0.69      0.77 o
  -6  -6   5       81.53       89.65      5.05 o
  -5  -6   5       27.26       26.97      3.63 o
  -4  -6   5        4.12        3.77      0.81 o
  -3  -6   5       87.94       87.03      7.98 o
  -2  -6   5        0.07        0.05      0.86 o
  -1  -6   5       83.81       99.54      5.88 o
   0  -6   5        0.11        0.43      0.68 o
   1  -6   5       36.60       34.66      1.59 o
   2  -6   5        5.92        6.52      0.69 o
   3  -6   5        5.82        5.53      0.66 o
   4  -6   5        0.19        0.25      0.58 o
  -9  -5   5        1.14        0.30      0.78 o
  -8  -5   5        4.72        4.04      0.76 o
  -7  -5   5       48.16       40.10      3.59 o
  -6  -5   5       47.09       52.05      3.40 o
  -5  -5   5       25.74       28.24      1.82 o
  -4  -5   5       57.61       61.72      2.68 o
  -3  -5   5       10.63       12.87      0.78 o
  -2  -5   5      258.44      242.66     11.78 o
  -1  -5   5      136.16      148.80      4.23 o
   0  -5   5        0.13        0.48      0.51 o
   1  -5   5        6.06        4.53      0.55 o
   2  -5   5       52.86       53.08      2.30 o
   3  -5   5        0.03        0.94      0.55 o
   4  -5   5       19.37       20.21      1.01 o
   5  -5   5        3.07        3.72      0.55 o
  -9  -4   5       29.02       24.28      0.87 o
  -8  -4   5        0.34        1.60      0.78 o
  -7  -4   5      121.76      121.46      4.18 o
  -6  -4   5      135.70      135.76      4.55 o
  -5  -4   5        2.40        2.45      0.69 o
  -4  -4   5      111.59      108.72      4.86 o
  -3  -4   5        0.22        0.69      0.69 o
  -2  -4   5       31.04       36.59      3.42 o
  -1  -4   5      114.06      111.27      3.12 o
   0  -4   5        0.78        1.01      0.60 o
   1  -4   5       78.74       83.37      2.17 o
   2  -4   5        1.01        0.82      0.45 o
   3  -4   5       36.13       31.80      0.66 o
   4  -4   5        4.48        5.09      0.46 o
   5  -4   5       13.21       12.89      0.84 o
   6  -4   5        0.08        0.46      0.66 o
  -9  -3   5        1.52        2.22      0.52 o
  -8  -3   5       15.12       12.85      0.51 o
  -7  -3   5       17.34       18.64      0.88 o
  -6  -3   5        0.54        0.25      0.47 o
  -5  -3   5       58.45       62.98      0.97 o
  -4  -3   5        8.41        8.79      0.59 o
  -3  -3   5      206.94      208.36      2.42 o
  -2  -3   5      461.97      533.39     11.31 o
  -1  -3   5        7.07        5.35      0.53 o
   0  -3   5       62.56       65.11      1.02 o
   1  -3   5       79.38       81.15      1.40 o
   2  -3   5       17.08       16.98      0.66 o
   3  -3   5       60.69       55.07      1.53 o
   4  -3   5       29.83       28.40      0.64 o
   5  -3   5       17.48       18.55      0.67 o
   6  -3   5        1.73        1.41      0.53 o
   7  -3   5        3.54        3.79      0.68 o
  -9  -2   5        0.32       -0.19      0.49 o
  -8  -2   5        2.19        2.93      0.58 o
  -7  -2   5      156.93      153.59      2.80 o
  -6  -2   5       13.09       12.67      0.62 o
  -5  -2   5       19.44       19.77      0.61 o
  -4  -2   5      319.02      340.66      2.14 o
  -3  -2   5        0.21        0.44      0.54 o
  -2  -2   5      295.06      320.24      8.55 o
  -1  -2   5       14.41       11.55      0.69 o
   0  -2   5       23.24       21.83      0.82 o
   1  -2   5       89.90       84.60      5.27 o
   2  -2   5       26.85       33.79      0.79 o
   3  -2   5       22.44       22.51      0.48 o
   4  -2   5        0.44        0.81      0.51 o
   5  -2   5       12.40       11.89      0.48 o
   6  -2   5       12.52       12.22      0.44 o
   7  -2   5        0.23        0.71      0.69 o
   8  -2   5        0.04        0.19      0.60 o
  -9  -1   5        5.75        7.10      0.61 o
  -8  -1   5        1.06        2.24      0.53 o
  -7  -1   5        1.50        1.48      0.49 o
  -6  -1   5        1.07        2.28      0.81 o
  -5  -1   5       48.47       54.82      0.67 o
  -4  -1   5      328.21      346.30      2.19 o
  -3  -1   5      163.36      144.95      3.37 o
  -2  -1   5      273.29      301.98      4.89 o
  -1  -1   5        3.93        5.48      0.63 o
   0  -1   5      115.33      125.92      1.29 o
   1  -1   5      130.67      126.82      1.20 o
   2  -1   5      141.85      163.13      3.19 o
   3  -1   5        3.68        3.29      0.58 o
   4  -1   5      174.09      174.47      4.66 o
   5  -1   5      367.93      371.95      6.57 o
   6  -1   5       21.99       22.13      0.53 o
   7  -1   5       19.51       20.94      0.53 o
   8  -1   5        8.27        8.05      0.75 o
  -9   0   5        1.22        1.59      0.47 o
  -8   0   5        2.78        2.78      0.53 o
  -7   0   5        6.02        6.60      0.74 o
  -6   0   5        4.46        4.73      0.59 o
  -5   0   5        3.94        3.07      0.46 o
  -4   0   5        2.85        2.52      0.49 o
  -3   0   5      187.04      190.59      4.31 o
  -2   0   5     1418.08     1533.49      4.09 o
  -1   0   5        3.01        1.53      0.59 o
   0   0   5      551.38      602.12     20.80 o
   1   0   5       22.76       16.52      0.79 o
   2   0   5       45.36       40.33      3.78 o
   3   0   5       64.17       64.10      4.00 o
   4   0   5       11.89       10.89      0.55 o
   5   0   5       16.11       15.63      0.80 o
   6   0   5       12.82       12.85      0.57 o
   7   0   5        9.63       11.22      0.92 o
   8   0   5        0.25        0.06      0.56 o
   9   0   5        0.31        0.11      0.67 o
  -8   1   5        0.00        0.58      0.53 o
  -7   1   5       22.93       28.21      0.96 o
  -6   1   5        4.23        4.54      0.59 o
  -5   1   5        2.88        3.92      0.41 o
  -4   1   5       10.64       13.05      0.70 o
  -3   1   5       94.85      121.62      1.15 o
  -2   1   5      637.95      632.49     28.19 o
  -1   1   5       58.79       61.74      1.99 o
   0   1   5       82.18       80.17      2.56 o
   1   1   5      103.10      130.91      8.08 o
   2   1   5     1191.56     1266.36    185.10 o
   3   1   5      425.96      420.28     25.13 o
   4   1   5        4.70        5.02      0.58 o
   5   1   5        0.08       -0.05      0.44 o
   6   1   5        2.58        2.63      0.59 o
   7   1   5       25.26       26.77      1.63 o
   8   1   5        7.97        9.06      0.59 o
   9   1   5       16.67       19.73      0.79 o
  -8   2   5        2.91        2.58      0.48 o
  -7   2   5        4.86        5.84      0.46 o
  -6   2   5       40.45       34.73      1.18 o
  -5   2   5       28.31       28.67      0.67 o
  -4   2   5       19.23       20.21      0.67 o
  -3   2   5        7.16        8.26      0.70 o
  -2   2   5      141.37      145.81      1.20 o
  -1   2   5       12.58       11.10      0.78 o
   0   2   5      116.04      111.59      5.12 o
   1   2   5       95.18      101.69      5.15 o
   2   2   5      709.16      647.33     53.47 o
   3   2   5       37.76       45.72      0.82 o
   4   2   5        1.77        2.83      0.62 o
   5   2   5        4.21        4.84      0.73 o
   6   2   5      190.65      190.12      5.45 o
   7   2   5       10.45       11.46      0.55 o
   8   2   5       43.24       46.64      2.50 o
   9   2   5        0.08       -0.57      0.65 o
  -7   3   5        0.40        0.29      0.49 o
  -6   3   5        3.68        2.70      0.53 o
  -5   3   5        6.04        6.51      0.46 o
  -4   3   5       28.11       28.20      0.72 o
  -3   3   5       24.70       24.17      0.95 o
  -2   3   5        7.52        9.05      0.71 o
  -1   3   5      265.46      261.66     12.71 o
   0   3   5      618.68      635.84     29.43 o
   1   3   5      266.15      297.28     16.97 o
   2   3   5      542.65      534.48     35.94 o
   3   3   5      154.17      148.47      8.70 o
   4   3   5      609.36      568.41     22.53 o
   5   3   5      103.76       96.18      1.00 o
   6   3   5        0.57        1.47      0.93 o
   7   3   5       80.38       77.92      2.60 o
   8   3   5        2.46        4.36      0.54 o
   9   3   5        2.53        3.76      0.62 o
  10   3   5       16.12       18.55      1.46 o
  -7   4   5        0.00        0.85      0.64 o
  -6   4   5        0.64        1.05      0.47 o
  -5   4   5       26.61       31.34      1.29 o
  -4   4   5       12.56       12.13      0.59 o
  -3   4   5       27.63       29.29      1.53 o
  -2   4   5       64.94       70.09      2.55 o
  -1   4   5       75.41       94.94      4.04 o
   0   4   5      632.97      686.71     34.24 o
   1   4   5        3.18        3.69      0.65 o
   2   4   5        5.11        9.78      0.70 o
   3   4   5       91.68       86.55      3.89 o
   4   4   5       13.47       14.48      1.24 o
   5   4   5      107.31       93.90      9.68 o
   6   4   5      215.68      211.31      2.80 o
   7   4   5        8.82        9.67      0.65 o
   8   4   5       64.33       62.17      3.76 o
   9   4   5       29.86       31.15      1.59 o
  10   4   5       11.24       11.90      0.72 o
  -6   5   5        9.71        9.51      0.62 o
  -5   5   5        2.98        2.57      0.48 o
  -4   5   5       21.89       21.95      0.76 o
  -3   5   5       16.81       17.84      0.62 o
  -2   5   5        5.03        6.35      0.50 o
  -1   5   5        0.08        0.36      0.66 o
   0   5   5       13.31       15.53      0.80 o
   1   5   5      636.03      677.32     60.12 o
   2   5   5       28.42       25.88      3.34 o
   3   5   5       33.42       31.44      1.76 o
   4   5   5       23.95       23.99      1.67 o
   5   5   5       70.77       66.46      1.91 o
   6   5   5      209.32      211.62      1.82 o
   7   5   5      311.53      345.39      5.10 o
   8   5   5        7.89        6.28      0.61 o
   9   5   5        0.08        0.69      1.07 o
  10   5   5        0.25        0.10      0.81 o
  -6   6   5        0.35        0.62      0.56 o
  -5   6   5        0.73        1.10      0.45 o
  -4   6   5        1.92        1.98      0.41 o
  -3   6   5       81.34       87.67      2.29 o
  -2   6   5        4.94        8.04      1.07 o
  -1   6   5       68.23       74.26      3.58 o
   0   6   5       25.00       29.37      2.84 o
   1   6   5       38.16       45.24      1.78 o
   2   6   5      447.99      453.02     45.51 o
   3   6   5      219.59      203.33     18.83 o
   4   6   5       68.58       64.27      1.78 o
   5   6   5       20.69       16.65      1.39 o
   6   6   5      502.99      467.37     47.81 o
   7   6   5       38.55       42.75      0.78 o
   8   6   5        3.69        5.28      0.88 o
   9   6   5        1.14        0.74      0.54 o
  10   6   5       17.75       20.40      4.18 o
  -5   7   5        2.07        2.88      0.60 o
  -4   7   5        7.22        9.35      0.59 o
  -3   7   5       20.97       19.85      0.97 o
  -2   7   5       82.05       89.61      5.30 o
  -1   7   5       42.30       41.08      1.09 o
   0   7   5        5.58        5.78      0.64 o
   1   7   5        5.83        6.77      0.81 o
   2   7   5      135.30      138.12     17.37 o
   3   7   5       51.99       52.62      4.74 o
   4   7   5        1.87        1.89      0.63 o
   5   7   5        8.05        9.89      0.87 o
   6   7   5      295.88      299.15     37.74 o
   7   7   5      147.31      135.01     19.14 o
   8   7   5       14.18       12.22      1.14 o
   9   7   5        0.47        0.01      0.54 o
  10   7   5        2.85        3.95      0.73 o
  -4   8   5       11.74       13.08      1.01 o
  -3   8   5        3.63        4.44      0.57 o
  -2   8   5        4.73        4.62      0.48 o
  -1   8   5       16.17       18.93      0.80 o
   0   8   5        0.05        1.34      0.57 o
   1   8   5       81.38       84.42     11.43 o
   2   8   5        0.03        1.12      0.52 o
   3   8   5        0.42        0.24      0.52 o
   4   8   5       20.51       19.44      1.89 o
   5   8   5        4.58        4.33      1.14 o
   6   8   5       31.80       36.77      3.44 o
   7   8   5       92.73       83.93     14.59 o
   8   8   5       35.51       32.41      3.39 o
   9   8   5       36.33       45.09      2.70 o
  10   8   5       15.23       19.25      2.73 o
  -3   9   5        3.41        3.79      0.50 o
  -2   9   5       11.68       13.87      0.69 o
  -1   9   5        2.10        2.89      0.62 o
   0   9   5       23.77       23.85      2.18 o
   1   9   5        8.89        8.22      1.24 o
   2   9   5        0.39        0.53      0.76 o
   3   9   5       10.80       13.45      1.75 o
   4   9   5       32.09       33.53      1.97 o
   5   9   5      108.65      113.90      1.80 o
   6   9   5      135.77      136.02      5.17 o
   7   9   5        5.40        5.25      0.82 o
   8   9   5        3.99        5.29      0.71 o
   9   9   5        1.32        2.05      0.66 o
  -2  10   5        4.20        5.02      0.62 o
  -1  10   5        2.77        4.69      0.84 o
   0  10   5        0.04        0.92      0.81 o
   1  10   5        7.93        8.28      0.69 o
   2  10   5        0.00        0.79      0.77 o
   3  10   5       17.23       16.77      2.26 o
   4  10   5       35.23       32.91      1.54 o
   5  10   5        2.82        5.48      0.83 o
   6  10   5        9.75       10.44      0.86 o
   7  10   5       21.94       24.08      2.22 o
   8  10   5        0.15        0.46      0.69 o
   9  10   5        2.34        3.91      0.60 o
   0  11   5        2.72        1.53      0.93 o
   1  11   5        5.44        6.40      0.96 o
   2  11   5        1.46        2.26      0.67 o
   3  11   5        0.09        0.67      0.63 o
   4  11   5       11.35       11.11      1.11 o
   5  11   5        0.37        0.66      0.67 o
   6  11   5       20.21       22.18      1.94 o
   7  11   5       11.11       12.84      2.50 o
   8  11   5        0.20        0.91      0.99 o
   2  12   5        1.19        1.89      0.87 o
   3  12   5        1.71        1.58      0.75 o
   4  12   5        0.18        0.46      0.86 o
   5  12   5        2.58        2.91      0.88 o
   6  12   5        0.75        1.53      0.70 o
   7  12   5        0.41       -0.06      0.87 o
  -6  -9   6       30.87       24.62      2.08 o
  -5  -9   6        2.02        1.99      0.82 o
  -4  -9   6       47.62       42.21      1.10 o
  -3  -9   6       10.23        9.33      1.35 o
  -2  -9   6        1.01        1.35      0.84 o
  -1  -9   6        1.26        1.22      0.72 o
  -7  -8   6        2.06        2.64      0.84 o
  -6  -8   6        7.42        7.53      1.27 o
  -5  -8   6        0.74        1.58      0.90 o
  -4  -8   6        0.75       -0.24      0.76 o
  -3  -8   6       52.97       49.91      4.29 o
  -2  -8   6       32.51       34.38      2.39 o
  -1  -8   6        3.97        4.65      0.93 o
   0  -8   6        0.24        0.71      0.90 o
   1  -8   6        5.08        5.36      0.95 o
  -8  -7   6        2.35        3.34      0.81 o
  -7  -7   6        3.68        4.10      0.81 o
  -6  -7   6        1.85        1.80      0.79 o
  -5  -7   6        0.10        0.94      0.77 o
  -4  -7   6        7.71        8.49      0.84 o
  -3  -7   6        4.32        4.31      0.54 o
  -2  -7   6       81.92       80.61      4.25 o
  -1  -7   6      147.17      157.16      8.72 o
   0  -7   6        5.41        4.28      0.67 o
   1  -7   6       15.08       18.58      2.45 o
   2  -7   6       20.45       17.23      0.77 o
   3  -7   6        2.94        4.87      0.76 o
  -8  -6   6        4.90        4.33      0.59 o
  -7  -6   6        4.87        3.06      0.67 o
  -6  -6   6       27.77       27.45      0.78 o
  -5  -6   6        4.55        6.26      0.76 o
  -4  -6   6       42.65       36.39      3.37 o
  -3  -6   6        2.64        3.45      0.71 o
  -2  -6   6       24.57       23.82      0.68 o
  -1  -6   6      124.25      126.20      3.09 o
   0  -6   6       37.01       43.02      1.45 o
   1  -6   6        7.92        9.69      0.61 o
   2  -6   6        8.87        7.84      0.65 o
   3  -6   6        1.16        1.51      0.54 o
   4  -6   6       43.89       39.87      2.48 o
  -9  -5   6        0.06       -0.39      0.69 o
  -8  -5   6        0.04        0.95      0.60 o
  -7  -5   6        0.65        0.60      0.52 o
  -6  -5   6        0.38        1.31      0.61 o
  -5  -5   6       14.98       13.72      0.99 o
  -4  -5   6        0.46        0.77      0.58 o
  -3  -5   6        4.93        4.94      0.64 o
  -2  -5   6       75.12       84.59      4.97 o
  -1  -5   6        5.67        4.27      0.54 o
   0  -5   6       22.20       25.44      0.83 o
   1  -5   6      218.62      220.88      4.31 o
   2  -5   6       19.91       16.75      0.74 o
   3  -5   6       44.89       46.93      1.82 o
   4  -5   6        9.47       10.78      0.63 o
   5  -5   6        2.28        2.74      0.75 o
  -9  -4   6        1.00        0.92      0.54 o
  -8  -4   6        0.20        0.60      0.70 o
  -7  -4   6       33.29       34.83      0.89 o
  -6  -4   6       15.26       15.90      2.33 o
  -5  -4   6        0.01        0.57      0.70 o
  -4  -4   6        7.76        8.99      0.77 o
  -3  -4   6        6.90        6.95      0.79 o
  -2  -4   6      200.45      211.79      6.06 o
  -1  -4   6      208.96      225.31      2.49 o
   0  -4   6       43.70       47.72      0.97 o
   1  -4   6      205.05      193.55      6.15 o
   2  -4   6       30.99       30.40      0.79 o
   3  -4   6       84.06       85.89      2.49 o
   4  -4   6        1.38        1.49      0.49 o
   5  -4   6        7.76       10.31      0.68 o
   6  -4   6       27.35       28.25      1.45 o
  -9  -3   6        0.30       -0.03      0.66 o
  -8  -3   6       15.18       14.86      0.59 o
  -7  -3   6        3.49        5.10      0.60 o
  -6  -3   6        0.39        1.02      0.58 o
  -5  -3   6        0.95        1.18      0.70 o
  -4  -3   6        3.57        3.38      0.70 o
  -3  -3   6        3.28        4.72      0.59 o
  -2  -3   6        3.30        3.37      0.70 o
  -1  -3   6       26.83       31.53      0.87 o
   0  -3   6      110.86      126.10      1.22 o
   1  -3   6      138.46      131.69      4.87 o
   2  -3   6      213.28      215.39      8.96 o
   3  -3   6       11.85       14.17      0.59 o
   4  -3   6        1.16        0.90      0.60 o
   5  -3   6       26.25       22.92      0.82 o
   6  -3   6       48.19       48.35      0.75 o
  -9  -2   6        0.47        0.52      0.53 o
  -8  -2   6        7.94        7.37      0.57 o
  -7  -2   6        0.91        0.29      0.56 o
  -6  -2   6        5.32        4.59      0.50 o
  -5  -2   6      165.39      173.61      4.43 o
  -4  -2   6      176.18      177.94      4.23 o
  -3  -2   6       32.12       32.68      0.72 o
  -2  -2   6       58.24       73.28      1.69 o
  -1  -2   6      163.84      181.53      3.83 o
   0  -2   6      242.93      258.48      4.28 o
   1  -2   6      360.71      375.97     13.42 o
   2  -2   6      192.29      216.17      3.09 o
   3  -2   6      454.13      452.11     14.36 o
   4  -2   6       19.19       18.75      0.60 o
   5  -2   6       41.52       43.55      0.94 o
   6  -2   6        5.63        6.33      0.76 o
   7  -2   6        6.18        4.87      0.54 o
  -9  -1   6        0.00        0.31      0.57 o
  -8  -1   6        6.49        8.62      0.57 o
  -7  -1   6        1.55        1.27      0.48 o
  -6  -1   6       13.10       13.98      0.48 o
  -5  -1   6       20.91       19.21      0.60 o
  -4  -1   6      223.84      218.18      6.12 o
  -3  -1   6       86.57       73.73      0.93 o
  -2  -1   6      101.71      109.90      2.60 o
  -1  -1   6        7.45       11.17      0.75 o
   0  -1   6      161.69      177.78      1.42 o
   1  -1   6      119.79      131.92      3.23 o
   2  -1   6        2.08        4.51      0.56 o
   3  -1   6      421.36      420.71     20.64 o
   4  -1   6      269.77      266.57      6.96 o
   5  -1   6       52.12       52.83      1.66 o
   6  -1   6       74.21       79.31      3.09 o
   7  -1   6        4.24        4.83      0.57 o
   8  -1   6        3.01        3.93      0.62 o
  -8   0   6       27.54       29.80      2.31 o
  -7   0   6       11.15       10.46      0.50 o
  -6   0   6        0.22        0.71      0.57 o
  -5   0   6        3.58        4.68      0.45 o
  -4   0   6       22.77       21.46      0.74 o
  -3   0   6      163.13      176.40      4.92 o
  -2   0   6      198.36      189.74      2.49 o
  -1   0   6        6.86       11.20      0.68 o
   0   0   6      435.28      482.68     18.21 o
   1   0   6      504.73      545.50     28.39 o
   2   0   6       89.67       82.18      7.16 o
   3   0   6       59.14       55.77      4.13 o
   4   0   6      281.18      270.48      9.66 o
   5   0   6      185.88      180.53      5.10 o
   6   0   6       87.56       94.58      1.48 o
   7   0   6      126.47      131.98      4.11 o
   8   0   6        6.76        7.49      0.95 o
  -8   1   6       19.46       17.52      0.72 o
  -7   1   6        0.16        1.01      0.51 o
  -6   1   6       19.07       23.81      0.77 o
  -5   1   6        0.22        0.96      0.50 o
  -4   1   6       13.07       17.21      0.87 o
  -3   1   6        0.02        0.28      0.53 o
  -2   1   6      229.04      235.55     10.49 o
  -1   1   6      568.14      584.19     11.91 o
   0   1   6       29.49       32.82      1.30 o
   1   1   6       99.13      119.46      6.84 o
   2   1   6      287.24      306.35     56.01 o
   3   1   6      325.73      350.77     32.56 o
   4   1   6       32.16       29.96      2.33 o
   5   1   6       21.21       20.47      0.69 o
   6   1   6       87.26       88.43      3.11 o
   7   1   6       75.44       77.02      4.15 o
   8   1   6        6.44        8.20      0.59 o
   9   1   6        2.14        2.85      0.61 o
  -8   2   6        0.43        0.99      0.59 o
  -7   2   6        0.67        0.44      0.48 o
  -6   2   6       46.90       50.03      0.70 o
  -5   2   6        5.78        7.67      0.52 o
  -4   2   6        4.59        4.53      0.64 o
  -3   2   6        0.02        0.70      0.65 o
  -2   2   6        4.76        2.62      0.61 o
  -1   2   6        6.04        6.33      0.74 o
   0   2   6       22.97       23.40      2.72 o
   1   2   6       83.45       71.04      5.12 o
   2   2   6     1002.24      946.26     79.36 o
   3   2   6       71.54       56.19      5.49 o
   4   2   6       46.69       40.23      5.65 o
   5   2   6       80.76       79.79      3.22 o
   6   2   6      553.53      581.93     13.89 o
   7   2   6      146.56      157.90      6.18 o
   8   2   6        5.82        5.71      0.64 o
   9   2   6       14.17       15.89      1.55 o
  -7   3   6        6.76        6.55      0.53 o
  -6   3   6        7.58        6.83      0.94 o
  -5   3   6        1.34        2.17      0.50 o
  -4   3   6       51.24       50.38      2.64 o
  -3   3   6        0.73        1.14      0.45 o
  -2   3   6       90.62       96.80      1.00 o
  -1   3   6       26.66       23.67      1.44 o
   0   3   6        2.00        4.38      0.62 o
   1   3   6      507.68      512.47     25.92 o
   2   3   6      134.40      124.40     11.41 o
   3   3   6        0.01        0.24      0.58 o
   4   3   6        0.89        1.21      0.56 o
   5   3   6        0.00        0.40      0.54 o
   6   3   6       61.41       52.29      0.77 o
   7   3   6      257.95      269.52      5.97 o
   8   3   6       45.69       50.27      1.46 o
   9   3   6       10.84        9.71      0.69 o
  -7   4   6        0.40        0.26      0.67 o
  -6   4   6        0.19        0.48      0.62 o
  -5   4   6        0.00       -0.11      0.47 o
  -4   4   6       24.44       24.81      0.59 o
  -3   4   6        0.68        0.23      0.46 o
  -2   4   6       14.09       13.14      0.54 o
  -1   4   6        0.31        0.60      0.58 o
   0   4   6      103.01       92.95      3.29 o
   1   4   6       78.96       71.79      6.59 o
   2   4   6       21.84       22.09      1.32 o
   3   4   6       75.26       67.11      6.46 o
   4   4   6      152.24      139.93      1.22 o
   5   4   6      289.87      260.80     14.31 o
   6   4   6      244.76      238.52      1.40 o
   7   4   6       21.51       22.51      1.22 o
   8   4   6       37.10       40.84      3.10 o
   9   4   6       40.93       43.37      1.89 o
  10   4   6       13.17       16.76      2.05 o
  -6   5   6        4.26        5.65      0.78 o
  -5   5   6       22.89       19.63      0.53 o
  -4   5   6       33.31       38.25      1.14 o
  -3   5   6        0.12        0.28      0.56 o
  -2   5   6       19.86       18.16      0.78 o
  -1   5   6        0.79        2.43      0.51 o
   0   5   6        3.50        4.05      0.50 o
   1   5   6       11.20       12.51      0.84 o
   2   5   6       53.00       56.83      5.95 o
   3   5   6      346.18      316.96     23.11 o
   4   5   6      141.32      123.61      1.12 o
   5   5   6       81.09       75.59      3.51 o
   6   5   6       50.76       50.96      1.99 o
   7   5   6      113.20      120.39      1.11 o
   8   5   6       20.54       22.62      0.70 o
   9   5   6        4.43        3.07      0.66 o
  10   5   6        6.40        6.66      0.64 o
  -5   6   6       13.32       13.60      0.56 o
  -4   6   6       12.19       10.02      0.68 o
  -3   6   6       10.72       12.05      0.57 o
  -2   6   6       35.43       35.93      3.04 o
  -1   6   6       23.70       21.12      0.69 o
   0   6   6       19.88       20.21      0.68 o
   1   6   6        1.07        2.73      0.76 o
   2   6   6       49.54       47.97      4.59 o
   3   6   6        0.10        0.40      0.54 o
   4   6   6       68.88       63.46      3.96 o
   5   6   6      143.97      126.36      1.36 o
   6   6   6       36.48       39.21      4.28 o
   7   6   6        0.01        0.13      0.74 o
   8   6   6        3.56        2.56      0.76 o
   9   6   6        0.02        0.49      0.74 o
  10   6   6       28.74       32.99      2.54 o
  -5   7   6        0.20        0.76      0.61 o
  -4   7   6        3.24        4.25      0.51 o
  -3   7   6        5.46        6.12      0.75 o
  -2   7   6       67.74       69.82      6.72 o
  -1   7   6        4.22        6.03      0.57 o
   0   7   6       50.20       50.93      1.89 o
   1   7   6        6.96        8.44      0.78 o
   2   7   6        2.55        1.72      0.64 o
   3   7   6        1.61        1.84      0.64 o
   4   7   6        4.52        3.48      0.83 o
   5   7   6      309.30      300.21      1.67 o
   6   7   6        2.23        3.94      0.84 o
   7   7   6        0.00        2.37      0.79 o
   8   7   6        5.63        7.30      1.08 o
   9   7   6        0.40        1.69      0.80 o
  10   7   6        9.53       11.17      2.29 o
  -4   8   6        0.72        0.59      0.48 o
  -3   8   6        3.51        3.48      0.52 o
  -2   8   6       16.72       14.72      0.96 o
  -1   8   6       12.11       11.50      0.79 o
   0   8   6        0.64        1.58      0.59 o
   1   8   6        3.50        2.92      0.58 o
   2   8   6        0.03       -0.16      0.83 o
   3   8   6        1.64        0.74      0.59 o
   4   8   6       35.68       32.39      1.67 o
   5   8   6        1.87        2.65      1.14 o
   6   8   6       27.27       30.71      0.93 o
   7   8   6       11.06       13.16      1.37 o
   8   8   6        0.53        0.36      1.44 o
   9   8   6        3.29        4.08      1.25 o
  -3   9   6        0.05        0.00      0.54 o
  -2   9   6        9.05       11.10      0.59 o
  -1   9   6       11.28       10.70      0.68 o
   0   9   6        2.81        3.57      0.77 o
   1   9   6       12.08       11.61      0.87 o
   2   9   6       26.07       27.36      4.95 o
   3   9   6       11.37        9.67      0.66 o
   4   9   6        8.84       10.48      0.80 o
   5   9   6        1.18       -0.44      0.78 o
   6   9   6       10.94       11.31      0.85 o
   7   9   6        3.68        3.56      0.85 o
   8   9   6        4.03        4.25      0.71 o
   9   9   6       11.33       17.21      1.68 o
  -1  10   6        0.08        0.06      0.80 o
   0  10   6       25.54       27.78      1.48 o
   1  10   6        6.90        7.56      0.66 o
   2  10   6        3.94        3.09      0.77 o
   3  10   6        4.83        5.45      1.70 o
   4  10   6        4.47        3.97      0.66 o
   5  10   6        0.62        0.72      0.61 o
   6  10   6        0.02        0.02      0.68 o
   7  10   6        2.90        4.57      1.58 o
   8  10   6        0.78        0.87      0.72 o
   9  10   6        0.35        1.36      0.84 o
   0  11   6        0.14        0.41      0.69 o
   1  11   6        0.20       -1.12      0.85 o
   2  11   6        5.76        7.26      1.21 o
   3  11   6        8.88        8.27      0.69 o
   4  11   6        2.30        2.56      0.81 o
   5  11   6        4.92        3.80      1.10 o
   6  11   6        0.00        0.41      0.81 o
   7  11   6        0.00        0.35      0.91 o
   8  11   6        0.00        0.29      0.64 o
   3  12   6        0.24        1.30      0.87 o
   4  12   6        0.60        2.02      0.85 o
   5  12   6        0.12        0.41      0.85 o
   6  12   6        0.16       -1.03      0.67 o
  -4  -9   7       26.27       23.80      2.96 o
  -3  -9   7        1.48        1.81      0.75 o
  -6  -8   7        1.58        1.15      0.85 o
  -5  -8   7       25.42       27.16      1.76 o
  -4  -8   7       24.62       24.97      1.16 o
  -3  -8   7        7.40        9.02      1.24 o
  -2  -8   7        2.42        2.40      0.65 o
  -1  -8   7        0.55        1.32      0.84 o
   0  -8   7        7.88        9.08      0.87 o
  -7  -7   7       12.30       10.72      0.89 o
  -6  -7   7        0.98        0.97      0.80 o
  -5  -7   7        1.04        0.69      0.88 o
  -4  -7   7        0.27        0.60      0.56 o
  -3  -7   7       26.21       30.70      1.16 o
  -2  -7   7       16.57       16.46      0.81 o
  -1  -7   7        0.83        1.09      0.86 o
   0  -7   7        0.77        0.62      0.76 o
   1  -7   7        5.22        3.64      0.77 o
   2  -7   7        9.53       10.16      1.41 o
  -8  -6   7        2.85        3.77      1.18 o
  -7  -6   7       16.28       14.22      1.46 o
  -6  -6   7        7.59        7.35      0.80 o
  -5  -6   7        0.04        0.71      0.57 o
  -4  -6   7        5.31        5.89      0.65 o
  -3  -6   7       10.30       11.07      0.64 o
  -2  -6   7        1.80        3.12      0.58 o
  -1  -6   7        0.41        1.11      1.14 o
   0  -6   7       18.95       19.61      1.07 o
   1  -6   7        0.46        1.16      0.70 o
   2  -6   7        0.26        0.77      0.66 o
   3  -6   7       14.15       11.79      0.99 o
  -8  -5   7        0.22        1.35      0.98 o
  -7  -5   7        1.72        2.83      0.79 o
  -6  -5   7        2.94        3.46      0.76 o
  -5  -5   7        9.44       10.09      0.65 o
  -4  -5   7        4.49        5.07      0.67 o
  -3  -5   7       59.95       60.95      0.97 o
  -2  -5   7        2.00        1.86      0.67 o
  -1  -5   7       30.54       36.32      0.84 o
   0  -5   7       30.79       32.19      1.01 o
   1  -5   7        2.10        1.67      0.65 o
   2  -5   7        0.68        1.29      0.65 o
   3  -5   7        0.17       -0.02      0.60 o
   4  -5   7        0.93        0.98      0.65 o
  -8  -4   7        5.71        5.52      0.74 o
  -7  -4   7        2.88        2.48      0.70 o
  -6  -4   7        0.37        0.81      0.53 o
  -5  -4   7        2.69        3.74      0.60 o
  -4  -4   7        2.64        2.34      0.64 o
  -3  -4   7        0.05        0.26      0.58 o
  -2  -4   7       32.62       37.87      1.24 o
  -1  -4   7       62.80       65.16      1.41 o
   0  -4   7       65.52       76.34      1.74 o
   1  -4   7      171.65      182.52      4.48 o
   2  -4   7      148.05      147.20      8.42 o
   3  -4   7        2.26        3.35      0.60 o
   4  -4   7        8.95        9.09      0.57 o
   5  -4   7        1.85        2.36      0.68 o
  -8  -3   7        1.51        2.45      1.14 o
  -7  -3   7       29.70       28.55      1.64 o
  -6  -3   7       19.74       19.10      0.64 o
  -5  -3   7       25.14       28.51      1.06 o
  -4  -3   7       27.21       28.54      0.90 o
  -3  -3   7        9.51       13.09      0.68 o
  -2  -3   7        0.62        0.57      0.63 o
  -1  -3   7       72.64       73.71      1.41 o
   0  -3   7       30.07       28.44      0.75 o
   1  -3   7       26.14       28.40      0.86 o
   2  -3   7        6.36        6.54      0.69 o
   3  -3   7       12.97       13.87      1.17 o
   4  -3   7       36.23       33.86      1.19 o
   5  -3   7       25.90       22.18      1.11 o
   6  -3   7       48.27       45.84      2.37 o
  -8  -2   7        7.77       11.36      0.67 o
  -7  -2   7        1.62        1.99      0.52 o
  -6  -2   7       18.20       17.51      0.65 o
  -5  -2   7        2.63        3.11      0.50 o
  -4  -2   7        8.09        7.77      0.66 o
  -3  -2   7       11.75       10.90      0.61 o
  -2  -2   7        0.60        0.50      0.51 o
  -1  -2   7       15.96       18.38      0.78 o
   0  -2   7       54.83       57.00      0.97 o
   1  -2   7      293.94      316.71      1.67 o
   2  -2   7      103.58      113.93      2.18 o
   3  -2   7      639.44      637.75     29.42 o
   4  -2   7       10.32       10.61      0.60 o
   5  -2   7        0.00       -0.39      0.68 o
   6  -2   7        0.17        0.23      0.64 o
   7  -2   7       58.60       58.67      5.53 o
  -8  -1   7        0.53        0.34      0.49 o
  -7  -1   7        0.94        1.54      0.45 o
  -6  -1   7        0.05        0.88      0.57 o
  -5  -1   7       98.60       94.24      2.34 o
  -4  -1   7      133.90      135.18      3.12 o
  -3  -1   7      139.39      152.03      1.41 o
  -2  -1   7      113.33      125.26      1.60 o
  -1  -1   7       28.63       27.29      0.91 o
   0  -1   7        7.28        5.17      0.81 o
   1  -1   7        1.71        1.12      0.64 o
   2  -1   7       13.73       15.43      0.95 o
   3  -1   7      162.68      167.33     10.68 o
   4  -1   7      239.84      242.65     11.14 o
   5  -1   7       21.59       21.71      0.90 o
   6  -1   7       11.59       12.09      0.72 o
   7  -1   7        1.43        1.52      0.70 o
  -8   0   7       18.99       19.41      1.31 o
  -7   0   7        2.45        2.55      0.54 o
  -6   0   7        5.39        6.96      0.63 o
  -5   0   7        1.25        1.35      0.55 o
  -4   0   7       60.92       61.24      1.54 o
  -3   0   7       28.36       25.36      0.66 o
  -2   0   7        0.49        0.70      0.64 o
  -1   0   7        1.79        2.42      0.63 o
   0   0   7      186.83      203.39     10.86 o
   1   0   7       63.22       71.93      3.40 o
   2   0   7       24.52       30.52      1.58 o
   3   0   7       91.56       90.97      7.09 o
   4   0   7        8.90        8.00      0.57 o
   5   0   7      297.84      295.11      7.44 o
   6   0   7      209.90      237.27     10.45 o
   7   0   7       34.45       32.60      1.57 o
   8   0   7        0.00        0.12      0.70 o
  -8   1   7        0.98        0.83      0.56 o
  -7   1   7       12.75       12.16      0.53 o
  -6   1   7        1.37        1.27      0.48 o
  -5   1   7        0.02        0.05      0.49 o
  -4   1   7        1.87        2.23      0.56 o
  -3   1   7        4.53        4.80      0.75 o
  -2   1   7       12.84       14.01      0.75 o
  -1   1   7        9.60       10.02      0.66 o
   0   1   7      580.09      582.32     24.62 o
   1   1   7      172.24      174.66     16.86 o
   2   1   7      131.87      121.15     10.83 o
   3   1   7        7.07        6.71      0.72 o
   4   1   7       19.35       15.65      1.00 o
   5   1   7       80.44       83.90      4.16 o
   6   1   7      463.31      479.75     17.09 o
   7   1   7        0.80        0.85      0.55 o
   8   1   7        4.85        5.26      0.68 o
  -7   2   7        1.08        0.82      0.64 o
  -6   2   7       13.11       12.46      0.68 o
  -5   2   7        0.01        0.13      0.50 o
  -4   2   7        3.22        2.23      0.54 o
  -3   2   7       37.70       36.57      1.61 o
  -2   2   7       17.27       21.08      1.04 o
  -1   2   7       69.39       72.07      1.94 o
   0   2   7       33.55       32.56      1.85 o
   1   2   7       80.07       72.89      7.97 o
   2   2   7      149.28      153.43     16.33 o
   3   2   7       10.11        7.69      1.33 o
   4   2   7       15.43       16.64      1.32 o
   5   2   7      188.46      196.20      8.78 o
   6   2   7      152.31      150.71      6.23 o
   7   2   7       52.84       50.20      1.76 o
   8   2   7       44.92       50.58      2.17 o
   9   2   7        5.60        6.79      0.71 o
  -7   3   7        0.07        0.41      0.59 o
  -6   3   7        4.70        4.27      0.55 o
  -5   3   7        7.39        7.94      0.51 o
  -4   3   7       10.89       13.01      0.64 o
  -3   3   7        7.96        7.01      0.52 o
  -2   3   7       12.51       11.49      1.01 o
  -1   3   7        3.18        5.69      0.73 o
   0   3   7       89.67       84.69      7.03 o
   1   3   7        7.44        9.05      1.26 o
   2   3   7       58.12       49.93      5.14 o
   3   3   7      133.28      128.58     15.68 o
   4   3   7       12.39       12.66      1.38 o
   5   3   7       42.39       46.01      1.08 o
   6   3   7        2.76        2.72      0.53 o
   7   3   7        9.45        8.84      0.74 o
   8   3   7       93.04      106.16      3.53 o
   9   3   7       24.37       26.87      2.07 o
  -6   4   7        8.64        8.31      0.60 o
  -5   4   7        3.94        3.36      0.55 o
  -4   4   7        3.24        4.24      0.77 o
  -3   4   7        3.94        6.09      0.58 o
  -2   4   7        0.59        0.53      1.04 o
  -1   4   7      149.17      157.57      7.83 o
   0   4   7      145.16      153.43     11.63 o
   1   4   7       10.62       11.04      0.68 o
   2   4   7      188.79      165.63     15.91 o
   3   4   7        3.71        2.85      0.83 o
   4   4   7       23.11       17.42      1.32 o
   5   4   7        6.23        5.00      0.66 o
   6   4   7      104.46      112.63      1.69 o
   7   4   7       41.45       40.83      0.91 o
   8   4   7       21.21       21.77      0.70 o
   9   4   7        5.15        6.65      0.59 o
  -6   5   7        0.89        0.96      0.70 o
  -5   5   7        2.32        1.97      0.55 o
  -4   5   7        9.25        8.82      0.87 o
  -3   5   7       10.72        9.02      0.57 o
  -2   5   7       19.05       18.04      0.66 o
  -1   5   7        5.57        6.54      0.83 o
   0   5   7       13.41       15.05      0.91 o
   1   5   7        0.01        0.79      0.65 o
   2   5   7        0.01       -0.37      0.65 o
   3   5   7      141.43      130.07     11.36 o
   4   5   7       28.91       25.63      0.90 o
   5   5   7       40.03       39.56      0.76 o
   6   5   7       20.11       22.96      0.93 o
   7   5   7        0.77       -0.32      0.90 o
   8   5   7        6.77        8.26      1.47 o
   9   5   7       19.00       16.41      0.83 o
  -5   6   7        0.23        0.37      0.68 o
  -4   6   7       81.34       84.12      1.65 o
  -3   6   7        5.50        7.84      0.67 o
  -2   6   7        4.36        5.42      0.70 o
  -1   6   7        5.96        6.93      0.64 o
   0   6   7        9.56        8.68      0.75 o
   1   6   7        0.98        0.82      0.65 o
   2   6   7       31.22       29.42      3.48 o
   3   6   7       62.49       56.10      5.99 o
   4   6   7      240.56      224.66     16.63 o
   5   6   7        2.52        2.52      0.60 o
   6   6   7       27.74       29.44      1.51 o
   7   6   7       11.81       12.81      0.59 o
   8   6   7        2.04        2.29      1.05 o
   9   6   7        1.01        1.59      1.35 o
  -4   7   7       18.86       17.65      0.99 o
  -3   7   7        6.81        5.79      0.52 o
  -2   7   7        0.43        0.97      0.59 o
  -1   7   7       16.46       22.82      1.78 o
   0   7   7        2.69        4.23      0.62 o
   1   7   7        0.88        1.57      0.76 o
   2   7   7       28.76       26.44      3.30 o
   3   7   7       24.47       24.74      2.26 o
   4   7   7       21.33       23.75      2.91 o
   5   7   7       22.44       22.99      2.03 o
   6   7   7       50.78       45.28      0.88 o
   7   7   7       17.70       18.95      0.64 o
   8   7   7        0.52        0.91      0.75 o
   9   7   7        3.26        5.08      1.63 o
  -3   8   7        2.06        1.78      0.52 o
  -2   8   7       12.49       13.02      1.64 o
  -1   8   7        0.51        0.44      0.75 o
   0   8   7       46.48       42.17      2.02 o
   1   8   7      146.59      156.42     18.00 o
   2   8   7       22.80       23.32      3.75 o
   3   8   7        0.00        1.34      0.76 o
   4   8   7        2.47        1.24      0.79 o
   5   8   7        3.39        3.50      0.80 o
   6   8   7       71.68       74.60      1.96 o
   7   8   7        0.01        1.03      0.68 o
   8   8   7       12.02       15.44      2.27 o
   9   8   7        0.09       -0.09      0.63 o
  -2   9   7        0.83        1.11      1.18 o
  -1   9   7       25.33       24.87      2.42 o
   0   9   7       15.90       16.63      0.83 o
   1   9   7        0.70        0.72      0.65 o
   2   9   7       25.92       26.48      2.78 o
   3   9   7        1.68        3.99      0.80 o
   4   9   7       20.88       18.95      1.55 o
   5   9   7        7.86       10.54      0.69 o
   6   9   7       10.22       11.57      1.15 o
   7   9   7        6.23        6.63      0.62 o
   8   9   7        3.24        2.37      0.70 o
   9   9   7        9.98       11.94      2.43 o
  -1  10   7        3.59        2.52      0.68 o
   0  10   7       25.99       28.03      3.43 o
   1  10   7       24.19       24.24      2.48 o
   2  10   7        0.91        1.13      0.61 o
   3  10   7       27.77       24.67      2.73 o
   4  10   7        2.16        2.26      0.83 o
   5  10   7        0.85        1.36      0.64 o
   6  10   7        7.61        7.96      0.68 o
   7  10   7        3.31        3.35      0.85 o
   8  10   7        0.01        1.05      0.90 o
   1  11   7        6.73        6.43      0.88 o
   2  11   7        0.33        1.05      0.82 o
   3  11   7        6.16        7.27      0.85 o
   4  11   7        7.61        7.35      0.71 o
   5  11   7        3.82        2.41      0.68 o
   6  11   7        0.08        1.22      0.71 o
   7  11   7        5.11        8.30      0.74 o
   4  12   7        5.79        8.05      1.43 o
   5  12   7       18.91       18.81      0.81 o
  -5  -8   8        0.00       -0.03      0.67 o
  -4  -8   8        6.47        5.97      0.66 o
  -3  -8   8        1.07        0.91      0.99 o
  -2  -8   8        1.13        2.81      1.30 o
  -6  -7   8        0.22        0.75      0.71 o
  -5  -7   8        2.22        2.33      0.63 o
  -4  -7   8        0.22        1.10      0.62 o
  -3  -7   8       35.12       34.09      1.84 o
  -2  -7   8       32.05       36.01      2.28 o
  -1  -7   8        1.56        2.08      1.21 o
   0  -7   8        6.57        8.69      0.92 o
   1  -7   8       24.13       25.27      1.46 o
  -7  -6   8        6.56        6.64      0.71 o
  -6  -6   8        0.14        0.25      0.67 o
  -5  -6   8        4.68        5.00      0.69 o
  -4  -6   8        7.73        7.60      0.62 o
  -3  -6   8        0.12       -0.05      0.69 o
  -2  -6   8        7.36        9.37      0.87 o
  -1  -6   8       37.85       40.44      2.86 o
   0  -6   8        0.63        0.40      0.78 o
   1  -6   8        0.17        1.34      0.71 o
   2  -6   8       17.14       15.91      0.89 o
  -7  -5   8       11.80       13.51      0.77 o
  -6  -5   8        3.15        4.56      0.67 o
  -5  -5   8        1.58        2.19      0.64 o
  -4  -5   8        5.12        5.50      0.59 o
  -3  -5   8        0.01        0.68      0.63 o
  -2  -5   8       19.99       19.64      0.88 o
  -1  -5   8       47.18       44.17      1.06 o
   0  -5   8       68.99       76.49      1.05 o
   1  -5   8        2.16        2.17      0.60 o
   2  -5   8        5.47        5.67      0.70 o
   3  -5   8       13.29       16.01      1.45 o
   4  -5   8        5.27        4.77      1.07 o
  -8  -4   8       18.07       18.71      1.29 o
  -7  -4   8       26.77       28.31      2.12 o
  -6  -4   8       11.25       11.90      0.73 o
  -5  -4   8        1.04        1.35      0.65 o
  -4  -4   8        0.86        1.29      0.65 o
  -3  -4   8       22.82       23.79      0.76 o
  -2  -4   8       79.70       87.77      4.35 o
  -1  -4   8        0.08        0.21      0.73 o
   0  -4   8       90.21       98.62      1.07 o
   1  -4   8       16.02       17.37      1.21 o
   2  -4   8       60.12       63.30      3.00 o
   3  -4   8        0.56        0.43      0.57 o
   4  -4   8        1.22        1.14      0.91 o
   5  -4   8       13.35       15.12      1.00 o
  -8  -3   8        2.83        2.01      0.61 o
  -7  -3   8        3.32        3.27      0.59 o
  -6  -3   8        2.53        2.64      0.58 o
  -5  -3   8        0.26        0.93      0.63 o
  -4  -3   8        0.66        1.04      0.69 o
  -3  -3   8       11.43       12.92      0.65 o
  -2  -3   8       16.17       17.82      0.71 o
  -1  -3   8        0.62        1.89      0.69 o
   0  -3   8        0.73        0.35      0.60 o
   1  -3   8      222.63      237.16      6.57 o
   2  -3   8        7.78        9.53      0.76 o
   3  -3   8        4.98        6.11      0.83 o
   4  -3   8        0.71        1.01      0.88 o
   5  -3   8       57.43       56.96      2.99 o
  -8  -2   8       17.35       21.32      1.00 o
  -7  -2   8        4.40        2.97      0.54 o
  -6  -2   8        9.85        7.93      0.79 o
  -5  -2   8      198.58      195.80      5.29 o
  -4  -2   8        8.29        8.82      0.70 o
  -3  -2   8       17.75       19.70      0.95 o
  -2  -2   8        0.71        0.69      0.62 o
  -1  -2   8       12.52       13.41      0.67 o
   0  -2   8        8.09        8.49      0.77 o
   1  -2   8       23.43       28.44      0.91 o
   2  -2   8      177.61      152.88     15.79 o
   3  -2   8        4.94        5.24      0.59 o
   4  -2   8       33.02       30.14      1.81 o
   5  -2   8        7.05        7.34      0.69 o
   6  -2   8        8.56        8.10      0.74 o
  -8  -1   8        0.91        0.90      0.55 o
  -7  -1   8        0.03        0.76      0.46 o
  -6  -1   8        7.58        6.20      0.55 o
  -5  -1   8        5.12        7.75      0.62 o
  -4  -1   8        4.41        2.67      0.71 o
  -3  -1   8       14.25       14.06      0.83 o
  -2  -1   8       10.66       12.43      0.82 o
  -1  -1   8       82.54       80.33      3.97 o
   0  -1   8       85.36       79.55     10.26 o
   1  -1   8       42.64       37.04      8.05 o
   2  -1   8       67.68       68.67     13.58 o
   3  -1   8      127.62      120.60      8.45 o
   4  -1   8        0.74        1.13      0.55 o
   5  -1   8       43.21       44.31      0.82 o
   6  -1   8       34.57       37.98      1.67 o
   7  -1   8       13.48       13.23      0.60 o
  -7   0   8        0.00        0.44      0.48 o
  -6   0   8        3.98        4.82      0.56 o
  -5   0   8        0.01        0.47      0.45 o
  -4   0   8      143.14      130.70      2.83 o
  -3   0   8      155.75      168.88      3.83 o
  -2   0   8       39.20       39.86      1.95 o
  -1   0   8       17.37       18.38      1.04 o
   0   0   8        6.63        6.47      0.66 o
   1   0   8        0.00        0.27      0.70 o
   2   0   8        5.80        6.81      0.51 o
   3   0   8        0.56        0.69      0.46 o
   4   0   8      326.14      313.13     20.52 o
   5   0   8        0.62        0.56      0.48 o
   6   0   8       44.50       43.62      1.14 o
   7   0   8       23.40       23.33      0.74 o
  -7   1   8        0.59        0.75      0.50 o
  -6   1   8        1.04        0.73      0.54 o
  -5   1   8        7.52        7.30      0.73 o
  -4   1   8        5.43        5.62      0.69 o
  -3   1   8       61.35       66.55      1.35 o
  -2   1   8       81.80       81.97      2.38 o
  -1   1   8        1.17        1.10      0.57 o
   0   1   8        1.52        3.45      0.50 o
   1   1   8        0.56        2.15      0.65 o
   2   1   8       43.88       41.97      1.93 o
   3   1   8       53.15       49.29      4.34 o
   4   1   8        0.22        0.81      0.63 o
   5   1   8        2.70        3.71      0.54 o
   6   1   8       22.66       24.92      0.62 o
   7   1   8       14.71       16.84      1.13 o
   8   1   8       15.30       19.17      0.85 o
  -7   2   8        3.23        3.38      0.79 o
  -6   2   8       19.77       19.25      0.68 o
  -5   2   8       11.67        9.72      0.55 o
  -4   2   8       17.65       13.88      0.65 o
  -3   2   8       50.60       53.47      2.95 o
  -2   2   8       33.91       32.09      1.47 o
  -1   2   8       59.24       64.99      2.72 o
   0   2   8      186.98      184.05      9.83 o
   1   2   8      161.24      165.48     13.51 o
   2   2   8        0.04        0.20      0.63 o
   3   2   8       10.51        8.62      1.02 o
   4   2   8       27.17       32.23      3.16 o
   5   2   8       24.10       23.39      1.25 o
   6   2   8        3.74        4.43      0.55 o
   7   2   8        8.90        9.21      0.59 o
   8   2   8        0.23        0.62      0.66 o
  -6   3   8        8.58        7.50      1.26 o
  -5   3   8       10.58        9.39      0.56 o
  -4   3   8        0.22        0.77      0.56 o
  -3   3   8       10.14        9.01      0.70 o
  -2   3   8      148.59      152.82      5.29 o
  -1   3   8       50.19       57.42      2.64 o
   0   3   8        1.15        0.04      0.58 o
   1   3   8        2.72        3.82      1.36 o
   2   3   8       29.58       21.61      3.25 o
   3   3   8        5.32        5.62      0.68 o
   4   3   8        6.30        8.32      0.86 o
   5   3   8       26.35       23.25      1.10 o
   6   3   8       12.30       12.74      1.14 o
   7   3   8       57.54       53.71      0.77 o
   8   3   8        1.92        1.69      0.66 o
   9   3   8        1.11        1.26      0.55 o
  -6   4   8        0.28        0.36      0.58 o
  -5   4   8       11.74       11.09      0.66 o
  -4   4   8       77.68       72.53      0.90 o
  -3   4   8       11.49        9.11      0.73 o
  -2   4   8        1.17        1.45      0.68 o
  -1   4   8        4.42        3.47      0.71 o
   0   4   8       53.84       52.22      2.43 o
   1   4   8        5.27        5.07      0.77 o
   2   4   8       68.13       65.62      6.37 o
   3   4   8       84.70       77.09     11.16 o
   4   4   8        0.03        1.06      0.81 o
   5   4   8       52.74       45.33      1.38 o
   6   4   8       10.26       10.82      0.64 o
   7   4   8       42.37       41.81      0.68 o
   8   4   8        0.22        1.09      0.56 o
   9   4   8        5.60        5.36      0.64 o
  -5   5   8       13.02       14.65      1.40 o
  -4   5   8        6.14        7.39      0.86 o
  -3   5   8        9.37        6.95      0.70 o
  -2   5   8        1.46        1.04      0.61 o
  -1   5   8       40.72       41.69      3.22 o
   0   5   8      587.93      582.29     22.70 o
   1   5   8       71.14       65.49      4.45 o
   2   5   8       93.22       86.33     12.31 o
   3   5   8       45.72       39.72      4.32 o
   4   5   8        2.95        3.23      0.87 o
   5   5   8        9.43        6.96      0.69 o
   6   5   8        5.64        7.54      0.64 o
   7   5   8        2.05        1.33      0.62 o
   8   5   8       13.93       15.32      0.69 o
   9   5   8       16.14       17.39      1.26 o
  -5   6   8        3.46        4.22      0.71 o
  -4   6   8        0.98        0.68      0.73 o
  -3   6   8        1.76        2.55      0.69 o
  -2   6   8        8.03        9.20      1.28 o
  -1   6   8        0.31        1.33      0.53 o
   0   6   8       15.07       15.10      0.64 o
   1   6   8       65.49       72.98      5.37 o
   2   6   8      198.77      189.93     22.88 o
   3   6   8        0.00        0.55      1.14 o
   4   6   8       54.80       58.25      4.89 o
   5   6   8       27.79       23.96      0.99 o
   6   6   8        5.52        5.15      0.80 o
   7   6   8        7.00        8.12      0.76 o
   8   6   8        0.51        1.04      1.04 o
   9   6   8        3.10        3.10      0.81 o
  -4   7   8        0.71       -0.05      0.50 o
  -3   7   8       38.48       40.66      2.22 o
  -2   7   8       34.69       30.28      2.69 o
  -1   7   8      197.14      184.99     15.95 o
   0   7   8      106.62      101.23      8.00 o
   1   7   8       12.81       14.49      0.82 o
   2   7   8        5.05        5.49      1.38 o
   3   7   8       35.16       33.37      3.82 o
   4   7   8       43.77       47.30      3.97 o
   5   7   8       66.90       58.04      4.45 o
   6   7   8        4.45        4.54      0.86 o
   7   7   8        1.03        1.70      0.66 o
   8   7   8        2.24        3.37      0.67 o
   9   7   8        0.64        1.02      0.55 o
  -3   8   8        0.00        0.36      0.61 o
  -2   8   8        0.07        0.72      0.63 o
  -1   8   8        0.83        1.30      0.53 o
   0   8   8       94.72      103.88      9.02 o
   1   8   8       21.42       21.93      1.61 o
   2   8   8        3.22        5.02      0.77 o
   3   8   8       17.68       15.13      0.69 o
   4   8   8        1.93        2.37      0.78 o
   5   8   8       40.43       41.66      2.98 o
   6   8   8       87.12       88.65      1.06 o
   7   8   8        0.01        1.22      0.59 o
   8   8   8        2.95        4.64      0.80 o
   9   8   8        0.29        0.57      0.83 o
  -2   9   8        3.12        2.42      0.68 o
  -1   9   8        4.14        4.59      0.96 o
   0   9   8        2.52        3.19      0.67 o
   1   9   8       31.40       27.30      1.03 o
   2   9   8        0.79        0.44      0.75 o
   3   9   8        3.61        4.51      0.66 o
   4   9   8       46.05       46.59      3.55 o
   5   9   8       45.89       41.58      4.64 o
   6   9   8        0.64        0.44      1.18 o
   7   9   8        2.40        3.65      0.84 o
   8   9   8        2.19        2.16      0.86 o
   0  10   8       17.35       16.94      2.44 o
   1  10   8        0.01        0.21      0.71 o
   2  10   8        2.74        1.85      0.70 o
   3  10   8       21.61       19.08      1.20 o
   4  10   8        0.08        1.57      0.80 o
   5  10   8        0.43        0.21      0.58 o
   6  10   8        2.42        3.45      0.83 o
   7  10   8        8.43       10.37      1.05 o
   8  10   8       10.44       11.65      2.32 o
   2  11   8        0.23        1.30      0.91 o
   3  11   8       26.92       23.55      3.54 o
   4  11   8        7.36        7.07      0.98 o
   5  11   8        0.91        1.61      0.84 o
   6  11   8        0.00        0.26      0.67 o
   7  11   8        2.64        2.19      0.78 o
  -4  -7   9        0.73        1.01      0.82 o
  -3  -7   9        0.01        1.29      1.31 o
  -2  -7   9        2.71        3.17      0.83 o
  -1  -7   9        0.36       -0.03      0.97 o
  -6  -6   9        1.92        2.42      0.79 o
  -5  -6   9        1.24        2.09      0.66 o
  -4  -6   9       11.93       11.46      0.80 o
  -3  -6   9        8.36        8.01      0.75 o
  -2  -6   9        5.01        6.10      0.78 o
  -1  -6   9        7.57        8.33      0.92 o
   0  -6   9        0.09        0.20      0.81 o
   1  -6   9        3.24        4.09      0.84 o
  -6  -5   9        0.21        0.11      0.75 o
  -5  -5   9        0.34        0.57      0.60 o
  -4  -5   9       23.18       24.93      0.93 o
  -3  -5   9        1.50        0.80      0.80 o
  -2  -5   9        3.26        4.43      0.68 o
  -1  -5   9        2.11        2.25      0.88 o
   0  -5   9       17.19       15.86      0.76 o
   1  -5   9        5.27        4.89      0.74 o
   2  -5   9        5.49        5.70      0.66 o
   3  -5   9        0.16        0.39      0.66 o
  -7  -4   9        4.10        3.24      0.63 o
  -6  -4   9        0.34        0.93      0.71 o
  -5  -4   9        1.05        1.16      0.56 o
  -4  -4   9        4.82        4.98      0.70 o
  -3  -4   9        4.95        3.98      0.72 o
  -2  -4   9       27.82       30.49      0.79 o
  -1  -4   9        5.91        7.58      0.66 o
   0  -4   9        5.65        7.15      0.81 o
   1  -4   9        3.44        4.71      0.70 o
   2  -4   9        1.97        2.33      0.67 o
   3  -4   9        0.28        0.95      0.88 o
   4  -4   9        0.10        0.45      0.88 o
  -7  -3   9       13.67       11.72      0.90 o
  -6  -3   9        5.68        5.38      0.82 o
  -5  -3   9        2.85        2.87      0.64 o
  -4  -3   9       10.49        9.60      0.70 o
  -3  -3   9        0.02       -0.32      0.66 o
  -2  -3   9       27.75       29.70      0.90 o
  -1  -3   9       75.10       80.28      2.03 o
   0  -3   9       15.46       15.83      1.15 o
   1  -3   9        1.06        2.01      0.64 o
   2  -3   9        4.04        4.40      0.72 o
   3  -3   9        1.56        2.27      0.68 o
   4  -3   9       15.60       13.30      1.09 o
   5  -3   9        1.28        2.30      1.09 o
  -7  -2   9        5.71        4.48      0.54 o
  -6  -2   9        3.44        2.32      0.65 o
  -5  -2   9       82.43       82.61      1.62 o
  -4  -2   9        6.71        7.62      0.94 o
  -3  -2   9        2.73        2.19      0.73 o
  -2  -2   9        7.78        9.41      1.17 o
  -1  -2   9        2.47        3.76      0.75 o
   0  -2   9       85.44       80.04     14.80 o
   1  -2   9       95.74       93.82     18.55 o
   2  -2   9       82.37       74.19      6.78 o
   3  -2   9        2.54        3.28      0.85 o
   4  -2   9        7.51        7.04      0.81 o
   5  -2   9        2.59        2.91      0.96 o
  -7  -1   9        0.03       -0.35      0.59 o
  -6  -1   9       49.03       37.75      1.73 o
  -5  -1   9        3.76        3.44      0.92 o
  -4  -1   9       35.61       33.94      0.93 o
  -3  -1   9        0.22        0.67      0.68 o
  -2  -1   9        8.26        7.81      0.96 o
  -1  -1   9       13.20       11.88      1.05 o
   0  -1   9       29.73       27.21      4.51 o
   1  -1   9        3.20        3.27      0.63 o
   2  -1   9       14.04       11.87      2.31 o
   3  -1   9        3.10        3.22      0.97 o
   4  -1   9        2.20        2.08      0.69 o
   5  -1   9        0.03        0.24      0.60 o
   6  -1   9       15.49       14.79      1.03 o
  -7   0   9        0.13        0.20      0.55 o
  -6   0   9        0.37        1.10      0.55 o
  -5   0   9        8.03        7.23      0.73 o
  -4   0   9       50.66       45.81      3.17 o
  -3   0   9      158.91      166.39      2.11 o
  -2   0   9       79.28       81.65      2.92 o
  -1   0   9      159.72      169.51      7.19 o
   0   0   9      197.68      194.96     16.50 o
   1   0   9        2.73        3.95      0.70 o
   2   0   9        3.66        5.33      0.94 o
   3   0   9       13.77       14.75      1.32 o
   4   0   9       98.98      101.86      8.64 o
   5   0   9        4.89        5.04      0.57 o
   6   0   9        8.27        9.96      0.90 o
   7   0   9        0.17        0.55      0.69 o
  -7   1   9        0.06        0.26      0.58 o
  -6   1   9        3.43        3.97      0.49 o
  -5   1   9       22.97       19.39      1.28 o
  -4   1   9       44.59       35.77      0.89 o
  -3   1   9       16.05       16.87      0.82 o
  -2   1   9       45.26       49.63      2.44 o
  -1   1   9       11.33        9.24      0.69 o
   0   1   9      150.09      147.23      7.99 o
   1   1   9       52.85       54.59      5.09 o
   2   1   9       66.19       67.60      4.88 o
   3   1   9       60.43       55.88      3.36 o
   4   1   9       33.91       28.41      2.51 o
   5   1   9        4.08        4.18      0.58 o
   6   1   9        0.45        1.14      0.55 o
   7   1   9        0.10        0.61      0.53 o
  -6   2   9        3.14        3.57      0.57 o
  -5   2   9       12.37       10.00      0.76 o
  -4   2   9        4.99        6.17      0.76 o
  -3   2   9       21.15       20.33      1.08 o
  -2   2   9        8.32        5.71      0.77 o
  -1   2   9        8.86        8.68      0.67 o
   0   2   9        8.78       11.32      0.69 o
   1   2   9      109.50      121.09      8.73 o
   2   2   9        0.73        1.81      0.55 o
   3   2   9       23.71       22.04      1.24 o
   4   2   9        0.51        1.25      0.67 o
   5   2   9       20.64       20.93      1.68 o
   6   2   9        6.66        6.56      0.52 o
   7   2   9        8.15        9.53      0.59 o
   8   2   9       14.09       15.40      0.75 o
  -6   3   9        5.98        3.18      0.50 o
  -5   3   9        1.67        1.95      0.93 o
  -4   3   9        1.83        3.00      0.71 o
  -3   3   9        3.82        5.75      1.12 o
  -2   3   9        0.31        0.55      0.53 o
  -1   3   9      316.07      335.47     15.93 o
   0   3   9      991.31     1031.17     61.28 o
   1   3   9      299.74      272.11     15.11 o
   2   3   9        1.59        1.97      0.63 o
   3   3   9       20.04       17.43      0.72 o
   4   3   9        6.82        6.21      0.75 o
   5   3   9       47.13       48.25      3.96 o
   6   3   9       36.68       37.05      1.19 o
   7   3   9        0.51        0.15      0.51 o
   8   3   9        0.38        0.08      0.59 o
  -5   4   9        3.36        3.96      0.58 o
  -4   4   9        3.07        3.13      0.75 o
  -3   4   9        3.58        2.68      0.69 o
  -2   4   9       36.37       33.72      0.79 o
  -1   4   9       28.47       28.66      2.81 o
   0   4   9        3.65        4.85      0.66 o
   1   4   9       76.25       81.64      6.50 o
   2   4   9       43.34       42.10      6.40 o
   3   4   9       31.25       28.28      3.11 o
   4   4   9      141.76      119.76     12.59 o
   5   4   9       19.39       14.22      0.80 o
   6   4   9       55.12       53.00      2.47 o
   7   4   9        0.13        0.39      0.54 o
   8   4   9        6.31        8.14      0.87 o
  -5   5   9        5.62        7.69      0.70 o
  -4   5   9        3.95        3.66      0.63 o
  -3   5   9        4.25        5.46      0.58 o
  -2   5   9       16.85       17.94      1.44 o
  -1   5   9      118.66      122.70      6.82 o
   0   5   9      208.34      191.67      8.48 o
   1   5   9      108.53      105.56      6.86 o
   2   5   9      501.70      510.62     69.99 o
   3   5   9        7.87        9.90      0.91 o
   4   5   9        0.95        1.18      0.75 o
   5   5   9       34.53       33.96      0.78 o
   6   5   9        3.53        3.47      1.31 o
   7   5   9       24.73       25.06      2.35 o
   8   5   9        5.95        4.60      0.59 o
  -4   6   9        1.83        2.46      0.79 o
  -3   6   9        0.25       -0.15      0.69 o
  -2   6   9        6.84        6.92      0.91 o
  -1   6   9        1.05        1.90      0.58 o
   0   6   9       54.42       60.86      3.87 o
   1   6   9        3.58        4.28      0.75 o
   2   6   9       18.18       18.11      2.04 o
   3   6   9      194.77      161.31     22.70 o
   4   6   9       61.46       46.31      5.03 o
   5   6   9        0.63        1.14      0.66 o
   6   6   9        1.36        0.99      0.65 o
   7   6   9        0.91        0.79      1.27 o
   8   6   9       20.37       20.07      1.13 o
  -3   7   9        5.55        6.60      0.62 o
  -2   7   9        3.30        3.34      0.83 o
  -1   7   9        3.80        3.10      0.65 o
   0   7   9       26.74       28.43      1.81 o
   1   7   9        2.03        2.69      0.62 o
   2   7   9        2.50        3.88      0.76 o
   3   7   9        9.99       11.37      1.14 o
   4   7   9      455.42      445.94     51.96 o
   5   7   9       14.53       12.84      0.86 o
   6   7   9       13.86       16.97      0.74 o
   7   7   9        0.40        1.16      0.86 o
   8   7   9        5.55        8.51      1.13 o
  -2   8   9        0.53        1.09      0.80 o
  -1   8   9        2.78        4.81      0.80 o
   0   8   9       17.72       17.67      2.60 o
   1   8   9        0.12        0.49      0.64 o
   2   8   9        0.88        1.37      0.60 o
   3   8   9       32.32       30.40      3.34 o
   4   8   9       43.93       44.46      4.76 o
   5   8   9       88.62       85.79      4.70 o
   6   8   9        3.74        3.38      0.84 o
   7   8   9        3.74        3.65      0.79 o
   8   8   9       10.70       12.55      2.77 o
  -1   9   9        4.79        5.34      0.72 o
   0   9   9        0.27       -0.04      0.82 o
   1   9   9       38.80       36.49      4.54 o
   2   9   9        5.97        5.85      0.97 o
   3   9   9       15.73       16.13      2.25 o
   4   9   9        0.42        1.61      0.79 o
   5   9   9        0.49        1.19      0.64 o
   6   9   9        6.74        7.51      0.83 o
   7   9   9       21.75       27.45      2.09 o
   8   9   9        5.52        7.32      0.74 o
   0  10   9        1.76        0.84      0.62 o
   1  10   9        0.66        0.89      0.82 o
   2  10   9        1.42        2.38      0.83 o
   3  10   9        0.72        1.33      1.32 o
   4  10   9        0.02        1.06      0.83 o
   5  10   9        1.67        2.87      0.67 o
   6  10   9       52.19       57.37      0.95 o
   7  10   9       19.45       19.87      2.31 o
   3  11   9        4.35        5.08      0.84 o
   4  11   9        1.43        0.32      0.86 o
   5  11   9        0.50       -0.04      0.69 o
  -4  -6  10        0.25        0.80      0.92 o
  -3  -6  10        0.03        0.17      0.90 o
  -2  -6  10        3.45        3.40      0.92 o
  -1  -6  10        4.24        5.05      0.79 o
  -5  -5  10        6.85        5.86      0.68 o
  -4  -5  10        2.15        2.05      0.69 o
  -3  -5  10        1.64        2.00      1.22 o
  -2  -5  10        2.32        2.73      0.69 o
  -1  -5  10        1.91        2.06      0.86 o
   0  -5  10        7.56        6.90      0.75 o
   1  -5  10        4.05        3.87      0.79 o
  -6  -4  10        0.74        0.57      0.88 o
  -5  -4  10        3.67        4.00      0.66 o
  -4  -4  10        2.07        2.23      0.96 o
  -3  -4  10       28.86       30.67      0.99 o
  -2  -4  10        2.53        3.54      0.84 o
  -1  -4  10        0.18        1.38      0.92 o
   0  -4  10       62.06       66.84      2.61 o
   1  -4  10       28.02       31.02      0.99 o
   2  -4  10       18.23       17.86      1.24 o
   3  -4  10        6.48        4.88      1.02 o
  -6  -3  10        1.55        2.21      0.88 o
  -5  -3  10       12.54       10.42      0.89 o
  -4  -3  10       11.10       11.52      0.91 o
  -3  -3  10       18.98       22.48      1.46 o
  -2  -3  10        6.46        7.61      0.81 o
  -1  -3  10       33.18       40.24      0.96 o
   0  -3  10       25.05       25.32      6.19 o
   1  -3  10        0.20        0.76      0.79 o
   2  -3  10        0.67        0.48      0.83 o
   3  -3  10       13.52       12.87      0.92 o
   4  -3  10        0.23        1.16      0.91 o
  -6  -2  10       20.56       18.81      1.18 o
  -5  -2  10        7.35        5.69      0.59 o
  -4  -2  10        3.69        3.51      0.63 o
  -3  -2  10        1.60        1.35      0.78 o
  -2  -2  10        2.33        2.19      0.89 o
  -1  -2  10        0.66        0.29      0.80 o
   0  -2  10       88.97       86.78     18.44 o
   1  -2  10       11.76       11.54      2.09 o
   2  -2  10       64.11       63.32      8.58 o
   3  -2  10        2.94        2.25      0.81 o
   4  -2  10        9.16        7.71      0.90 o
   5  -2  10        0.00       -0.32      0.85 o
  -6  -1  10        0.90        1.25      0.67 o
  -5  -1  10      146.88      130.16      8.78 o
  -4  -1  10       46.65       42.62      1.83 o
  -3  -1  10        0.00        0.44      0.72 o
  -2  -1  10        0.00        0.17      0.96 o
  -1  -1  10        0.01        0.82      0.74 o
   0  -1  10       47.76       38.52      8.23 o
   1  -1  10       10.36       10.31      1.19 o
   2  -1  10      181.73      181.83     33.07 o
   3  -1  10       52.95       52.76      7.72 o
   4  -1  10       36.16       35.69      2.99 o
   5  -1  10        0.70        0.89      0.56 o
  -6   0  10        2.61        1.69      0.53 o
  -5   0  10        2.25        2.55      0.75 o
  -4   0  10       24.10       23.65      1.21 o
  -3   0  10        8.04        6.23      0.82 o
  -2   0  10       10.84       11.84      0.99 o
  -1   0  10       67.96       64.78      3.83 o
   0   0  10      201.63      187.32     28.51 o
   1   0  10        0.65        0.57      0.63 o
   2   0  10        3.55        2.72      0.66 o
   3   0  10        0.00       -0.87      0.66 o
   4   0  10       10.69        8.29      0.61 o
   5   0  10       43.19       50.34      2.48 o
   6   0  10        0.22       -0.03      0.59 o
  -6   1  10        0.73        0.77      0.57 o
  -5   1  10       13.65        9.70      0.82 o
  -4   1  10        1.45        0.82      0.73 o
  -3   1  10        4.96        5.37      0.76 o
  -2   1  10       57.10       51.49      1.96 o
  -1   1  10       15.71       18.75      0.86 o
   0   1  10      235.79      241.53     14.47 o
   1   1  10      151.83      141.36     11.52 o
   2   1  10       28.17       21.43      1.38 o
   3   1  10        7.19        6.48      0.63 o
   4   1  10        3.14        3.40      0.55 o
   5   1  10       10.13       11.15      0.74 o
   6   1  10        5.36        6.58      0.70 o
   7   1  10        0.48       -0.72      0.60 o
  -6   2  10        0.05        0.09      0.54 o
  -5   2  10        0.79        0.49      0.75 o
  -4   2  10       34.25       31.95      0.81 o
  -3   2  10       21.59       21.34      1.48 o
  -2   2  10      135.45      128.27      1.22 o
  -1   2  10      358.83      348.74     16.59 o
   0   2  10       37.19       43.26      2.61 o
   1   2  10       11.32       11.63      1.24 o
   2   2  10        1.62        1.24      0.66 o
   3   2  10        0.15       -0.14      0.46 o
   4   2  10       89.73       86.89      4.41 o
   5   2  10       31.21       25.41      1.53 o
   6   2  10        6.57        8.37      0.85 o
   7   2  10        4.58        6.28      0.65 o
  -5   3  10        1.27        1.46      0.66 o
  -4   3  10        0.42       -0.11      0.61 o
  -3   3  10       15.77       13.25      0.78 o
  -2   3  10        0.89        1.07      0.57 o
  -1   3  10       12.04       13.97      1.05 o
   0   3  10      199.67      193.40     10.75 o
   1   3  10        2.36        3.10      0.78 o
   2   3  10        0.36        0.65      0.60 o
   3   3  10        3.83        3.00      0.62 o
   4   3  10        5.89        4.46      0.51 o
   5   3  10       34.60       33.01      2.49 o
   6   3  10        0.12       -0.69      0.63 o
   7   3  10        4.85        7.50      0.85 o
  -5   4  10        6.75        3.96      0.68 o
  -4   4  10        2.82        1.94      0.63 o
  -3   4  10        1.98        0.73      0.72 o
  -2   4  10        1.28        2.40      0.60 o
  -1   4  10       53.83       61.59      3.35 o
   0   4  10       64.83       65.21      7.50 o
   1   4  10        5.13        3.40      0.62 o
   2   4  10       15.08       15.31      3.40 o
   3   4  10       61.89       54.30      5.01 o
   4   4  10       49.65       34.73      4.03 o
   5   4  10        6.55        5.11      0.64 o
   6   4  10       14.85       12.81      0.83 o
   7   4  10        1.27        2.92      0.52 o
   8   4  10        4.68        6.32      0.79 o
  -4   5  10        0.07        1.42      0.79 o
  -3   5  10        1.49        1.66      0.64 o
  -2   5  10        4.22        4.85      0.69 o
  -1   5  10       78.86       71.88      1.77 o
   0   5  10        6.13        6.51      0.64 o
   1   5  10       81.58       74.38      5.53 o
   2   5  10       84.93       78.71     12.35 o
   3   5  10       16.04       16.49      2.90 o
   4   5  10        1.18        2.05      0.65 o
   5   5  10        4.27        3.15      0.67 o
   6   5  10        0.84        1.09      0.63 o
   7   5  10        2.38        3.38      0.60 o
   8   5  10        9.04       15.97      1.24 o
  -3   6  10        8.08        6.98      1.42 o
  -2   6  10        0.85        0.60      0.77 o
  -1   6  10        0.68        0.51      0.63 o
   0   6  10        6.56        8.19      0.88 o
   1   6  10        1.45        1.11      0.76 o
   2   6  10      177.10      172.98     23.29 o
   3   6  10        0.05        0.66      0.58 o
   4   6  10       28.12       20.57      1.46 o
   5   6  10        6.26        6.49      1.72 o
   6   6  10        2.67        3.11      0.64 o
   7   6  10       12.38       13.53      2.42 o
   8   6  10        0.00        1.52      0.81 o
  -3   7  10        0.00        0.35      0.77 o
  -2   7  10        0.83        0.58      0.65 o
  -1   7  10        7.71        8.09      0.68 o
   0   7  10        1.64        2.56      0.78 o
   1   7  10        0.13        1.05      0.66 o
   2   7  10        3.22        2.79      1.01 o
   3   7  10       80.81       74.93      9.81 o
   4   7  10       54.93       60.42      5.99 o
   5   7  10        0.70       -0.24      0.79 o
   6   7  10        1.29        1.39      0.66 o
   7   7  10        0.59        2.89      2.08 o
   8   7  10        0.81        1.08      1.33 o
  -2   8  10        1.00        1.20      0.69 o
  -1   8  10       12.21       10.34      0.64 o
   0   8  10        0.05        0.82      0.66 o
   1   8  10        6.12        5.63      0.80 o
   2   8  10        1.32        0.97      0.79 o
   3   8  10        1.93        2.61      0.81 o
   4   8  10        1.66        1.73      0.68 o
   5   8  10        2.01        2.78      0.83 o
   6   8  10        0.62        1.30      0.70 o
   7   8  10        2.17        4.16      1.25 o
   0   9  10        4.84        3.30      0.69 o
   1   9  10        7.52        7.59      0.70 o
   2   9  10        0.00        0.51      0.67 o
   3   9  10        0.04        0.71      0.65 o
   4   9  10        2.69        5.99      0.83 o
   5   9  10        9.82        9.87      1.50 o
   6   9  10       16.16       16.47      1.01 o
   7   9  10        0.05       -1.31      1.16 o
   2  10  10        1.68        1.92      0.74 o
   3  10  10        0.23        0.94      0.66 o
   4  10  10        5.27        4.35      0.71 o
   5  10  10        1.97        1.29      0.66 o
   6  10  10       28.48       27.66      1.09 o
  -3  -5  11        2.65        3.50      1.32 o
  -2  -5  11        1.50        1.49      0.90 o
  -1  -5  11       46.99       51.31      1.99 o
  -4  -4  11        0.52        1.08      1.19 o
  -3  -4  11       13.31       11.82      1.43 o
  -2  -4  11        4.94        4.93      0.87 o
  -1  -4  11        0.10       -0.02      0.71 o
   0  -4  11       26.44       23.98      6.64 o
   1  -4  11       37.67       34.89      6.72 o
  -5  -3  11        4.74        3.95      0.90 o
  -4  -3  11        8.73        9.47      0.97 o
  -3  -3  11        5.78        5.74      1.34 o
  -2  -3  11        0.05        0.14      0.68 o
  -1  -3  11        3.43        3.00      0.85 o
   0  -3  11       24.83       22.38      4.81 o
   1  -3  11        9.23        6.81      2.07 o
   2  -3  11        4.70        4.35      0.92 o
  -5  -2  11        0.68       -0.05      1.21 o
  -4  -2  11        0.10        0.30      0.65 o
  -3  -2  11        2.11        1.26      0.73 o
  -2  -2  11        5.69        5.60      0.80 o
  -1  -2  11      104.80      100.67     15.12 o
   0  -2  11      267.24      243.76     46.81 o
   1  -2  11       10.18        8.24      2.51 o
   2  -2  11        4.85        4.17      1.46 o
   3  -2  11        0.01        0.64      0.86 o
   4  -2  11        0.00       -0.21      0.65 o
  -5  -1  11        1.92        2.91      0.82 o
  -4  -1  11        1.76        1.57      0.78 o
  -3  -1  11        5.08        5.39      0.97 o
  -2  -1  11        1.08        1.33      0.64 o
  -1  -1  11        8.01        8.18      1.21 o
   0  -1  11       18.16       19.11      4.88 o
   1  -1  11       37.44       35.05      6.37 o
   2  -1  11       12.29       11.44      2.93 o
   3  -1  11        3.12        3.20      0.84 o
   4  -1  11       29.49       29.40      3.21 o
  -5   0  11        2.13        1.85      0.65 o
  -4   0  11       16.84       17.98      0.90 o
  -3   0  11        5.49        6.41      0.87 o
  -2   0  11       29.23       29.43      1.00 o
  -1   0  11       98.07       82.48      6.73 o
   0   0  11       63.02       59.27      6.51 o
   1   0  11       21.28       19.26      4.14 o
   2   0  11       39.27       32.17      7.76 o
   3   0  11       26.37       24.86      5.01 o
   4   0  11        0.07        0.28      0.70 o
   5   0  11        3.19        2.99      0.74 o
  -5   1  11        1.34        3.11      0.68 o
  -4   1  11        1.45        0.87      0.76 o
  -3   1  11        4.40        3.76      0.76 o
  -2   1  11        1.81        1.64      0.78 o
  -1   1  11       29.98       33.07      1.78 o
   0   1  11       36.64       34.07      3.14 o
   1   1  11        3.11        2.87      0.62 o
   2   1  11       45.81       39.68      8.07 o
   3   1  11       14.59       12.35      0.88 o
   4   1  11        0.58        0.88      0.56 o
   5   1  11        2.91        2.69      0.58 o
   6   1  11        6.62        7.68      0.77 o
  -5   2  11        1.15        0.68      0.79 o
  -4   2  11        0.08        0.53      0.75 o
  -3   2  11        3.71        3.95      0.78 o
  -2   2  11        4.40        6.10      0.76 o
  -1   2  11        0.07        2.65      1.52 o
   0   2  11       29.36       29.44      2.72 o
   1   2  11        0.25        0.19      0.66 o
   2   2  11        4.80        4.46      0.69 o
   3   2  11       65.08       69.11      4.40 o
   4   2  11        7.39        4.75      0.63 o
   5   2  11        6.46        5.44      0.63 o
   6   2  11       13.90       13.40      0.92 o
  -4   3  11        1.27        1.49      0.63 o
  -3   3  11       14.37       17.38      0.76 o
  -2   3  11        2.36        3.98      0.75 o
  -1   3  11        4.61        5.01      0.70 o
   0   3  11        5.26        4.61      0.87 o
   1   3  11        6.70        5.79      0.64 o
   2   3  11        0.38        0.09      0.68 o
   3   3  11       15.16       12.62      1.24 o
   4   3  11       90.63       78.47      4.36 o
   5   3  11        0.44        1.13      0.56 o
   6   3  11        1.20        1.65      0.89 o
  -4   4  11        0.19        0.14      0.63 o
  -3   4  11        0.07        0.69      0.62 o
  -2   4  11        7.28        6.86      0.72 o
  -1   4  11        1.99        1.82      0.57 o
   0   4  11       70.72       81.27      5.53 o
   1   4  11        9.36       11.99      0.88 o
   2   4  11       15.06       16.40      1.42 o
   3   4  11        1.64        1.16      0.53 o
   4   4  11        0.42        1.96      0.58 o
   5   4  11       10.28       10.30      0.56 o
   6   4  11        0.70        0.64      0.54 o
   7   4  11        4.76        4.36      0.58 o
  -3   5  11        0.18        0.00      0.80 o
  -2   5  11        2.94        4.27      0.70 o
  -1   5  11       11.82       15.66      1.05 o
   0   5  11        3.39        2.50      0.63 o
   1   5  11       54.95       51.47      7.01 o
   2   5  11        0.11        0.39      0.60 o
   3   5  11       11.63        8.77      0.69 o
   4   5  11        2.51        2.53      0.73 o
   5   5  11        1.53        2.76      0.68 o
   6   5  11       35.52       31.86      1.81 o
   7   5  11        1.41        2.25      0.55 o
  -3   6  11        0.38        0.45      0.85 o
  -2   6  11        0.91        1.56      0.61 o
  -1   6  11        0.00        0.99      0.75 o
   0   6  11        0.07        0.77      1.08 o
   1   6  11        0.49        0.84      0.68 o
   2   6  11       51.85       57.74      7.09 o
   3   6  11        3.37        2.87      0.68 o
   4   6  11        1.47        0.74      0.65 o
   5   6  11        0.29        0.95      0.68 o
   6   6  11        6.47        6.53      0.98 o
   7   6  11        0.11        0.77      0.83 o
  -2   7  11       16.94       19.99      2.04 o
  -1   7  11        1.02        1.37      0.81 o
   0   7  11        0.04        0.28      0.56 o
   1   7  11        0.04       -0.07      0.62 o
   2   7  11        1.56        1.27      0.82 o
   3   7  11       49.47       45.28     11.38 o
   4   7  11        4.26        7.43      0.86 o
   5   7  11        0.03        0.30      0.67 o
   6   7  11        0.02       -0.05      0.84 o
   7   7  11        6.65        8.55      0.72 o
  -1   8  11       17.05       15.42      1.76 o
   0   8  11        0.00        0.08      0.68 o
   1   8  11        3.67        5.20      0.80 o
   2   8  11        2.25        3.44      0.82 o
   3   8  11        0.15        0.81      0.66 o
   4   8  11        0.38        0.57      0.83 o
   5   8  11        2.36        2.04      0.61 o
   6   8  11        0.13        1.19      0.74 o
   1   9  11        0.01        0.16      0.70 o
   2   9  11        0.01        0.30      0.70 o
   3   9  11        0.77        1.59      0.71 o
   4   9  11       13.35       12.61      2.76 o
   5   9  11       15.38       13.04      1.92 o
  -3  -3  12       13.88       11.18      1.55 o
  -2  -3  12        5.81        5.60      1.26 o
  -1  -3  12        1.52        0.34      0.72 o
   0  -3  12        2.48        1.55      0.77 o
  -4  -2  12        0.04        0.57      0.92 o
  -3  -2  12        0.00        0.38      0.68 o
  -2  -2  12        0.04        0.40      0.85 o
  -1  -2  12       11.25       10.26      1.32 o
   0  -2  12        0.08        0.02      0.90 o
   1  -2  12       26.77       24.95      5.08 o
   2  -2  12        2.51        2.63      0.89 o
  -4  -1  12        0.12        0.41      0.91 o
  -3  -1  12        0.21        0.51      0.83 o
  -2  -1  12        4.64        5.16      0.81 o
  -1  -1  12       13.15       11.49      0.93 o
   0  -1  12        1.12        0.63      0.82 o
   1  -1  12        8.72        8.89      0.87 o
   2  -1  12        5.32        4.98      1.02 o
   3  -1  12        2.21        1.13      0.90 o
  -4   0  12        0.80        1.22      0.83 o
  -3   0  12       15.58       15.71      1.36 o
  -2   0  12        5.67        6.46      0.75 o
  -1   0  12        0.20       -0.47      0.80 o
   0   0  12        1.23        0.39      0.68 o
   1   0  12        2.46        2.31      0.83 o
   2   0  12        0.45        1.36      0.69 o
   3   0  12        5.71        5.31      0.77 o
   4   0  12        3.65        2.87      0.75 o
  -4   1  12        1.57        2.04      0.81 o
  -3   1  12        8.48        6.54      1.01 o
  -2   1  12        4.04        3.85      0.83 o
  -1   1  12        3.93        2.69      0.87 o
   0   1  12        8.49        6.97      0.77 o
   1   1  12       12.43       13.83      1.89 o
   2   1  12        0.00        1.05      0.84 o
   3   1  12        1.03        0.56      0.60 o
   4   1  12        6.23        4.68      0.74 o
   5   1  12        0.03        1.08      0.85 o
  -4   2  12        0.38        0.60      0.68 o
  -3   2  12        0.41        2.15      0.80 o
  -2   2  12        7.46        7.83      0.85 o
  -1   2  12        6.94        7.50      1.14 o
   0   2  12        0.26        0.89      0.69 o
   1   2  12        0.20        0.69      0.69 o
   2   2  12        7.23        5.57      0.67 o
   3   2  12        3.58        2.70      0.53 o
   4   2  12        0.16        0.98      0.63 o
   5   2  12        0.66        0.74      0.53 o
  -3   3  12        7.75        8.45      1.26 o
  -2   3  12        1.16        1.08      0.80 o
  -1   3  12       21.69       26.69      2.55 o
   0   3  12        5.45        5.43      0.58 o
   1   3  12        0.46        0.56      0.69 o
   2   3  12        7.19        7.22      0.71 o
   3   3  12        0.94        2.71      0.68 o
   4   3  12        2.42        3.54      0.50 o
   5   3  12        4.18        4.00      0.71 o
  -3   4  12       18.94       14.86      0.74 o
  -2   4  12        5.46        5.70      0.82 o
  -1   4  12       16.09       14.09      1.01 o
   0   4  12        2.07        2.26      0.59 o
   1   4  12        0.36        0.30      0.65 o
   2   4  12        0.16        0.46      0.58 o
   3   4  12        1.91        1.69      0.52 o
   4   4  12        5.37        5.91      1.28 o
   5   4  12        2.98        2.64      0.60 o
   6   4  12        4.74        5.34      0.62 o
  -2   5  12        5.14        5.80      0.65 o
  -1   5  12        0.50        0.42      0.68 o
   0   5  12       11.26       13.18      1.37 o
   1   5  12       41.64       52.99      5.05 o
   2   5  12        1.63        1.47      0.59 o
   3   5  12        5.83        5.17      0.60 o
   4   5  12        0.00        0.04      0.67 o
   5   5  12       11.64        8.25      0.57 o
   6   5  12        7.08        7.04      0.89 o
  -1   6  12        8.26        9.61      0.79 o
   0   6  12        1.79        1.04      0.60 o
   1   6  12       22.63       20.68      0.78 o
   2   6  12        6.92        6.98      1.07 o
   3   6  12        0.22       -0.63      0.68 o
   4   6  12        4.19        4.06      0.83 o
   5   6  12        0.96        1.55      0.84 o
   6   6  12        4.17        3.56      0.56 o
   0   7  12        0.09        0.58      0.61 o
   1   7  12        0.92        1.59      0.70 o
   2   7  12        0.01       -0.22      0.83 o
   3   7  12       16.95       19.44      2.65 o
   4   7  12        2.26        2.44      0.84 o
   5   7  12        6.97        7.20      1.18 o
   1   8  12        4.70        5.83      2.22 o
   2   8  12        5.44        7.31      1.11 o
   3   8  12        8.90        7.63      0.89 o
   4   8  12        0.83        1.20      0.85 o
   5   8  12        6.73        6.07      0.76 o
  -2  -1  13        2.02        1.19      0.72 o
  -1  -1  13        1.52        1.75      0.74 o
   0  -1  13        6.04        4.11      0.76 o
   1  -1  13       23.94       20.12      3.33 o
  -2   0  13        7.51        9.67      0.90 o
  -1   0  13        3.69        4.41      1.72 o
   0   0  13        1.42        2.71      0.85 o
   1   0  13        0.92        1.35      0.86 o
   2   0  13        0.13        0.45      0.61 o
  -2   1  13        0.43        0.33      0.93 o
  -1   1  13       25.06       25.41      2.43 o
   0   1  13        0.02        1.06      0.82 o
   1   1  13        0.01        0.45      0.87 o
   2   1  13        0.51        0.15      0.90 o
   3   1  13        0.44        1.26      0.68 o
  -2   2  13       45.79       42.17      2.38 o
  -1   2  13        1.61        2.10      0.84 o
   0   2  13        0.05       -0.04      0.73 o
   1   2  13        0.44        0.76      0.60 o
   2   2  13        5.69        5.37      0.65 o
   3   2  13        6.60        7.28      1.36 o
  -2   3  13        9.12        9.51      0.88 o
  -1   3  13        2.14        2.24      0.90 o
   0   3  13        0.27        0.85      0.70 o
   1   3  13        1.99        4.98      1.08 o
   2   3  13        0.23        1.02      0.62 o
   3   3  13        3.15        3.38      0.66 o
   4   3  13        0.00        0.69      0.63 o
  -1   4  13        7.33        8.38      0.68 o
   0   4  13        0.34        0.57      0.69 o
   1   4  13        6.84        8.28      0.62 o
   2   4  13        3.04        3.00      0.73 o
   3   4  13        0.99        2.35      0.70 o
   4   4  13       16.51       14.06      2.01 o
  -1   5  13       13.99       12.11      1.58 o
   0   5  13        1.78        1.28      0.65 o
   1   5  13        1.94        2.46      0.69 o
   2   5  13        2.37        3.44      0.70 o
   3   5  13        0.08        1.09      0.70 o
   4   5  13        1.89        1.19      0.64 o
   0   6  13        0.64        0.60      0.62 o
   1   6  13       10.04       10.78      1.21 o
   2   6  13       23.68       28.53      3.04 o
   3   6  13        0.04        0.06      0.69 o
   4   6  13        3.87        5.74      0.77 o
 
